# Supplementary material for: In silico Neuropeptidome of Female Macrobrachium rosenbergii Based on Transcriptome and Peptide Mining of Eyestalk, Central Nervous System and Ovary
Source: PLoS One. 2015 May 29;10(5):e0123848. doi: 10.1371/journal.pone.0123848 (PMC4449106; doi:10.1371/journal.pone.0123848)
Supplement: S1 Table — (A) Abbreviations and species names used for multiple sequence alignments and phylogenetic tree. (B) Available Genbank accession numbers of peptides used in neuropeptide alignments are provided. (XLSX) [file pone.0123848.s003.xlsx]

## Sheet: Table A in S1 Table
Abbreviation	Species
Aae	Aedes aegypti
Aca	Aplysia californica
Bmo	Bombyx mori
Cbo	Cancer borealis
Cgi	Crassostrea gigas
Cma	Carcinus maenas
Cpr	Cancer productus
Cqu	Culex quinquefasciatus
Csa	Callinectes sapidus
Dar	Daphnia arenata
Dme	Drosophila melanogaster
Dpl	Danaus plexippus
Dpu	Daphnia pulex
Ham	Homarus americanus
Hga	Homarus gammarus
Lst	Lymnaea stagnalis
Lva	Litopenaeus vannamei
Mja	Marsupenaeus japonicus
Mro	Macrobrachium rosenbergii
Nno	Nephrops norvegicus
Oim	Orconectes immunis
Pam	Periplaneta americana
Pbo	Pandalus borealis
Pcl	Procambarus clarkii
Pdu	Platynereis dumerilii
Pjo	Pandalus jordani
Ple	Pontastacus leptodactylus
Ppe	Portunus pelagicus
Rpr	Rhodnius prolixus
Sol	Scylla olivacea
Tca	Tribolium castaneum
Tte	Theromyzon tessulatum

## Sheet: Table B in S1 Table
Neuropeptides	Species	Accession number	Remarks
Bursicon alpha	Dme	CAH74223
	Tca	ABA40402
	Ame	CAM06631
	Aam	AFK81932
	Dar	ABX55998
	Dpu	EFX87546
	Hga	ADI86242
	Pcl	ADY80040
	Csa	ACG50067
	Cma	ABX55995
Bursicon beta	Dme	CAH74224
	Tca	ABA40403
	Ame	CAM06636
	Dar	ABX55997
	Dpu	EFX87749
	Hga	ADI86243
	Csa	ACG50066
	Cma	ABX55996
CCAP	Har	AGH25552
	Bmo	NP 001124369
	Dpl	EHJ70812
	Gme	AEZ02304
	Mse	AAC24871
	Cqu	XP 001870097
	Pam	Q75UG5
	Rpr-A	ADK73625
	Rpr-B	ADO87033
	Dme	Q9VCW0
	Dpu	ACD74587
	Csa	ABB46290
	Cma	ABB46291
	Hga	ABB46292
	Pcl	BAF34910
	Oim	ABB46293
CLDH	Ham	ACX46386
	Rpr	AEA51302
	Nlu	BAO00939
	Dpu	EFX90445
	Dme	NP 523514
	Lsa	ADD38663
	Bmo	NP 001124379
	Aam	AFK81934
Eclosion	Dpl	EHJ65477
	Bmo	NP 001037307
	Cqu	XP 001864428
	Aae	XP 001648722
	Dpu	EFX83453
	Tca	EEZ99174
PDH-a	Pbo	P01209
	Pjo-a2	No accession number	From reference no. 92
	Pjo-a3
PDH-b	Pcl	ACJ13517
	Lva	CAA72408
	Mja-b1	BAB91010
	Mja-b2	BAB91011
	Cpr-b1	ABV68725
DH45	Lva	JP361175
	Ple	GAFS01032545
	Cqu	GADE01000595
DH47	Tca	EFA12665
DH44	Pam	P41538
	Dme-a	AAF54421
	Dme-b	ABW08627
	Pdu-1	No accession number	From reference no. 85
	Pdu-2	AHB62381
ELH	Lst	P06308
	Tte	P80594
	Aca	NP 001191670
	Cgi	EKC39528
Neuroparsin	Bmo	NP 001124362
	Har	AGH25563
	Dpl	EHJ75421
	Rpr	ACZ96369
	Tca	EFA04588
	Cro	ACO10490
	Lsa	ADD38196
	Nlu	BAO00964
	Afl	XP 003696206
	Cfl	EFN74097
	Sgr	CAC38869
NPY	Hsa	NP 000896
	Rno	NP 036746
	Xla	NP 001161232
	Dla	Q9PTA0
	Cgi	EKC23793
	Aca	NP 001191635
	Lst	CAB63265
NPF	Dpl-II	EHJ72408
	Bmo-I	AGH08244
	Bmo-II	NP 001124361
	Ame	NP 001161192
	Lva-I	AEC12204
	Lva-II	AEC12205
	Dme	AAD42053
SIFamide	Pcl	Q867W1
	Ham	ABV21807
	Cbo	ADO00265
	Dpu	EFX67946
	Aam	AFK81941
	Rpr	ACT35307
	Nvi	NP 001161182
	Har	AGH25569
	Bmo	NP 001124358
Sulfakinin	Ama	AAW82713
	Cqu	XP 001846221
	Bmo	NP 001124354
	Dme	NP 524845
	Tca	EFA04708
	Nlu	BAO00978
	Aam	AFK81942
	Dpl	EHJ64470
	Ham	ABQ95346
	Har	AGH25570
	Dpu	EFX80896
	Rpr	ACT35306
CHH	Nno-I	AAQ22391
	Nno-II	AAQ22392
	Hga-I	ABA42179
	Hga-II	ABA42180
	Pcl	AAL79194
	Lva-I	AFV95080
	Lva-II	AFV95081
	Mro-I	AAL40915
	Mro-II	AAL40916
	Ppe	AFM29133
	Sol	AAQ75760
	Csa	AAS45136
	Cpr-I	ABQ41270
	Cpr-II	ABQ41269
	Cpr-III	ABQ41272
