# Supplementary material for: In silico Neuropeptidome of Female Macrobrachium rosenbergii Based on Transcriptome and Peptide Mining of Eyestalk, Central Nervous System and Ovary
Source: PLoS One. 2015 May 29;10(5):e0123848. doi: 10.1371/journal.pone.0123848 (PMC4449106; doi:10.1371/journal.pone.0123848)
Supplement: S2 Table — (XLSX) [file pone.0123848.s004.xlsx]

## Sheet: S2 Table
Sample	Total Clean Nucleotides (nucleotides)	Total raw reads	Total clean reads	Q20 percentage	GC percentage	Total number of unigene	Total length (nucleotides)	Mean length (nucleotides)	Distinct singletons	Total number of unigenes from BLAST hit-EST scan
Eyestalk	4710685320	55328528	52340948	96.86	44.01	65342	37181296	569	57563	-
CNS	4883384340	60831436	54259826	96.8	44.42	60482	39246780	649	52506	-
Ovary	4640677020	53932192	51563078	97.21	43.52	60055	34392961	573	50373	-
Combined dataset (Eyestalk, CNS, and ovary)	-	-	-	-	-	78110	57253284	733	63918	31476
