# Supplementary material for: In silico Neuropeptidome of Female Macrobrachium rosenbergii Based on Transcriptome and Peptide Mining of Eyestalk, Central Nervous System and Ovary
Source: PLoS One. 2015 May 29;10(5):e0123848. doi: 10.1371/journal.pone.0123848 (PMC4449106; doi:10.1371/journal.pone.0123848)
Supplement: S1 File — (FASTA) [file pone.0123848.s005.FASTA]

>Unigene24700_MroAST-A_614aa
MVVRYGGFRAYSVIAAFVLLLGGCVRSQEDYYDNDIEEIYEGNDAQYEPQSNYGWDYGKRHNDYVFGLGKRSPGYSFGLGKRDRTYSFGLGKREGLYAFGLGKKSGTYNFGLGKRSAREAIPEDTNSSQPAESSAIRTKREAVPDQEIDEEKRGQYAFGLGKREDEEKRSKAFSFGLGKRVPDDEKRDRSYSFGLGKRESESDIDKKSQQYAFGLGKRDFDQDGDVQNLDSSKAEADVEKRPRHYAFGLGKRDDYFVKRPSSYAFGLGKREDFNLDKRPKNYAFGLGKRDSDIQTRPGQYAFGLGKRNSDLDLSKRPQHYAFGLGKRGTDLDKRPQQYAFGLGKRESDTDLQKRPQHYAFGLGKRDSDLDLNKRPQHYAFGLGKRESDFDLSKRPQHYAFGLGKRESDLDLSKRPQHYAFGLGKRDLDEELEKRAQQYAFGLGKRSGEYDSIFDDEDDEEYEIYDDEEGEENDTIDNEDDDTLSEYQEELKRASSYSFGLGKRAGQYAFGLGKRGGPYAFGLGKRSPYSFGLGKRPDAYSFGLGKRSRTYQFGLGKRAGPYTFGLGKRENQYAFGLGKKAGHYSFGLGKRSSPYAFGLGKKSRPYAFGLGKRSS

>Unigene1183_AST-B_375aa
MMHHAFRNVAMLTLMVFALAQFAHAQDPAPIPAHAEVKRADWSSMRGTWGKRGDMDAEGDVVEVPEDKRAGWNKFQGSWGKRSDEMTDADLQMAEDKRANWNKFQGSWGKRDGDYEMAEDKRANWNKFQGSWGKRDGDFDAEDEKRGNWKNFQGSWGKRGDELVAEEDKRGNWKNFQGSWGKRDDDLMDAEEKRANWNKFQGSWGKRNSWSSLQGSWGKRDVPAETLEELEKRAGWSSLQGSWGKRAWKNLHGAWGKRAGFVDSPDDFTDEDEQEQEEEELQRALLSPVALARLMKATPQKRGWSIWGKKPDYPARVSPRSTNWSSLRGTWGKRSADWSSLRGAWGKKNTDWSQFRGSWGKRALGEDDAGAPQTA*

>Unigene43573_Bur-A_147aa
MSATMTSAVSLLLFFTWTLMPGITRADECSLTPVIHILSYPGCNSKPIPSFACQGRCTSYVQVSGSKIWQTERSCMCCQESGEREATVTLNCPKARVGDPKRRKVLTRAPVDCMCRPCTDIEEGTVLAQEIANFIADDPMAHVPFLK*

>Unigene42996_Bur-B_136aa
MWSLWIWAAVAMVAMNPCTHAKGYRAECETLPSTVHVSKEEYDEAGRLLRTCEEDLAVNKCEGACLSKVQPSVNTPSGFLKDCRCCRETHLRSREVILTHCYDVDGNRLTGEKGQLSLKLSEPADCQCAKCGDSTR*

>CL3421.Contig1_ CLDH_134aa
MNNSALVFVSLIAAFVFVSSVNSAALNREKRAVVEIDDPDYVLELLTRLGHSIIRANELENAKRGLDLGLGRGFSGSQAAKHLMGLAAANFAGGPGRRRRSSDDAANTTHDLHHLEDNYAQEPAAVDSAAAASR*

>CL1411.Contig1_DH45_250aa
MVFLRAAALAWLGVLPVVWCLPLEGVRSAPHQQQQPTLLEDLSPNNLPPQDFTQDDYQQLLTRQPDSAAAALNSYDASETLPYMYRLQEGLAGAGLPATGLDGDVTRLENPDWMAVDPRSYLLAQFLEHPAEEATGSESNSMIPIRKIRNSSNTSSITNSNFENSNSQAKRAWPHGFSRRRSSGLSLSIDASMKVLREALYLEMARKKQRQQMQRARHNQELLTSIGKRDVQQQLRGDGPGQDHLPGDRI*

>Unigene33339_Crz_76aa
MVRLLNQQQLLAAVFLVTITIAAAQTFQYSRGWTNGRKRSDPTIGQRKGVDNMIQTLPVSRLLAEGAPHQHGGSAR

>Unigene27896_CCAP_142aa
MFNQNFSIRSSLFAAVLLLIVVAMQTTASPVAKRDIGGLLEGKDKRPFCNAFTGCGKKRSDASVEALASGTELDDLAKHVLAEAKLWEQLQNKMDVMRSLAARMDEQRPLYRRKRSPAAAAAAPEPRQQLAASSQQQQTKTQ*

>Unigene35631_CFSH-1_209aa
MLSLVLLLNDSEEEAEASRAKSQGLKDISTRAPPTFVKRAKTCANQNQSRCRRGQVSMIPANQVKQGWEEDYTSVPDVLIQFSQKQAEETVCNDLSVQLFRVDLSEHYLEPVWVKEIVHLGMCPSKLQTRSFGKDVWPSTIVEAKCLCNNQPCSNLGGDFRCQAVRKPIRTWVRHVEKFMPVQEMVTVGCVCVQRTSPEGKYARPAIEA*

>Unigene35740_CFSH-2_233aa
MRSSTTFRSSLRCLIAVFLGISVLLLQEKSEATLSVPSYQQPFLGSGWEETIPKHMKWSDEAIRIMKRKQEDLSTDELQYFSEEQVDEASRVEYKVVPDPVIYTSQIIHKGVNCSSIKTDLHKNHITPELQLHPEWIHTSQLIGTCPTHYVTRELPPMYSPSVVVEAVCTCTGSKCSRDGHQCLPVSRHIPVWVRQGPNFHVLDVEELTVACACVRRPSVGGNFIFASAVHSK*

>CL5232.Contig1_CHH-1_135aa
MIRSSVMGPTMFLVVLLLIATHQTSAWSVDGLARIEKLLSTSSSASAASPTRGQALNLKKRAILDQSCKGIFDRELFKKLDRVCDDCYNLYRKPYVAIDCREGCYQNLVFRQCIQDLQLMDQLDEYANAVQIVGK*

>CL5232.Contig2_CHH-2_134aa
MIRSSVMGPTMFLVVLLLIATHQTSAWSVDGLARIEKLLSTSSSASAASPTRGQALNLKKRAILDQSCKGIFDRELFKKLDRVCDDCYNLYRKPYVAIDCRKDCFGTKTFGHCVEDLLLDQTHYKEIRDHIALF*

>Unigene35648_CHH-3_152aa
MICNTLVWSLVLATVISSLGTTSTQAVASGATDSLPGIETLFSSSFSSSLASTSPNAQPPPPPPSLLESLRGHGADKRAAIDRSCKGIYDRGIFMMLDRVCEDCYNLYRKPYVGVDCRKRCYRNATFRQCLNDLLLKDNFDSYADLVRTVGK*

>Unigene5838_EH_82aa
MSFKAQVRVLVLSVVCLVVLASLTQAASITSMCIRNCGQCKEMYGDYFHGQACAESCIMTQGVSIPDCNNPATFNRFLKRFI*

>Unigene21548_FLRFamide-I_364aa
MIIATWLLLAVLSCVCQALAPPVTVALESSTGDEAAHDDSVALPSKRILKYFLPSAQAWATHGAGVAVPTGSEGNKRGYGDRNFLRFGRSGDAVKKDGGRNFLRFGRGGNEEYEDDEDGAASVEKRDRNFLRFGRDRNFLRFGRSGPEELGLEDESMEEERGDLENYLRYSRADKNFLRFGRNYDKNFLRFGRSVDSQTLCDDCEEENLNKHPKSASPPSSFPATTVSGEQDGDGNYKLGRDAKTTPSADTQFPSNEKKEVRRSKREASAYFDSSISGPHGPAFWGRNNLANEEQEDESLSLDDLQEVAKRPYSRDFLRFGRDRNFLRFGKRFDGASPESDLMMMTPLQYTSKRVSHNNFLRFG*

>CL61.Contig1_ FLRFamide-II_180aa
MMVTSWLFLGLLSCLCQALKPPVSVGLSTDSSDEIPHDGDLASAEKRGNVDRSFIRFGRSDVEDKRSSGRNFLRFGRGGDYEDDENESLSATKRNRNFLRFGRSRNFLRFGRSGPEDIGLEGSNPVEVPFPVLEEPTAEVDILNRAARGNRNFLRFGRQYNKNFLRFGRSVDSPISCDDC*

>Unigene22474_MIH-A_119aa
MSTQKGLRGMVNQTTQGISAQRVLVTALVIISLFLVSGTSARYLDDECPGVMGNRDLYEKVVRVCDDCSNIFRMNDMGTRCRKDCFYNVDFLWCVYATERHGDVDQLNRWMSILRAGRK*

>Unigene34885_MIH-B_112aa
MASRLNQAFTLKKLTYVAIMMAVFGILLVDQTSARFLDDECRGVMGNRDLYEYIVRICDDCENLFRKSNVGSRCKKNCFYNEDFMWCVRATERTDELEHLNRAMSIIRVGRK*

>Unigene15362_Myosuppressin_101aa
MVFGSSSSSWCSLIVVSFVVLMVVFAGAGEAMPPPICTDQKLPLSPYAQKLCAALNNIAEFSRAMEEYLDAKAIKNSMPINEPEVKRQDLDHVFLRFGRSQ*

>Unigene26074_Nps1_100aa
MTTPKRLLILASILLVFMCLISDVCAAPSCSTRRQQVNVETCKYGTYVDWCRNTVCAKGPGQSCGGDWWEYGKCGEGTYCACGTCSGCSLNLECWSGTFC*

>Unigene22277_Nps2_99aa
MKSFAACILMSLFFVLLLLQNSEGAPRCTQHDRPPPEKCTYGTVLDWCRNEVCAKGPGETCGGHFWEQGKCGEGTFCSCGTCTGCSVITRRCFRSALVC*

>CL3977.Contig2_NPF-I_90aa
MYQRVGQVWAAILVGVVVVSVMQMGGVEGKPDPTQLAAMADALKYLQELDKYYSQVSRPRFGKRSEYAVPPGDVLMEASERLMETLARRR*

>CL3977.Contig1_ NPF-II_127aa
MYQRVGQVWAAILVGVVVVSVMQMGGVEGKPDPTQLAAMADALKYLQELDKYYSQVSRPSPRSAPGPASQIQALEKTLKFLQLQELGKLYSLRARPRFGKRSEYAVPPGDVLMEASERLMETLARRR*

>Unigene5859_NPF-III_104aa
MRNYALTSAAVVVAVLLVSTASSARTGNAAETLQAMREADLAGILGSAEVPYPSRPNIFKSPVELRQYLDALNAYYAIAGRPRFGKRGGAMPQRSSSHDDLLDY*

>Unigene31055_Short NPF_170aa
MGVGVLKWCTAGVFCCLILAQVASTVPTPPDYDAALSDMYDLLSHGVERRGGGGGPPSMRLRFGKRGGGSIRSWQQVSQRSEPSLRLRYGKRTVDEAEPLLDHDLVRKDRTPALRLRFGKRTSSDYLQDDAYDAADFIRQDRAPALRLRFGKRDVSYGQDEEASTGSHEQ*

>Unigene24637_Ork_84aa
MTLQALTVLLLTCAIFAVAYAGPVKTTANRAAATQQDPGYTDNAPVKRFDSFTTGFGHSKRNFDEIDRSGFGFAKRNFDEIDRS

>Unigene27962_Oxt/Vst_146aa
MQLSVVLVVISIIIGYSDACFITNCPPGGKRSMPSSHIGHTRTCTSCGPGLQGRCLGPEICCGETIGCFLGTRESQICRTENLIPVTCNNSDLKPCGVSRSGHCSAVGLCCTEAKCEFDINCISEGSQIGRRLPFSSPDSEDQWNL*
> CL455.Contig1_PDH-A-1_78aa
MQAKFIVAIVALAVLFCYAVAQEDFPTTERKVVADLAAQILRVAHGPWSAAEAHKRNSGMINSILGIPRVMAEAGKK*

>CL455.Contig2_PDH-A-2_79aa
MQSKFVAALVAMVVVILSCYATAQEDLMTTERQVVAELAAQILRVAHGPWSAAEAHKRNSGMINSILGIPRVMAEAGKK*

>Unigene31882_PDH-A-3_80aa
MQAKFVVVLVALVVVVLSCYTASAQEDLAATERQIVAELAAQILRVAHGPWSAAEAHKRNSGMINSLLGIPMVMAEAGKK*

>Unigene31731_PDH-A-4_79aa
MQSKFVAALVAMVVVILSCYATAQEDLMTTERQVVAELAAQILRVAHGPWSAAEAHKRNSGMINSLLGIPMVMAEAGKK*

>CL972.Contig2_PDH-A-5_77aa
MQAKFIVAIVALAVLFCYAVAQEDFPTTERKVVADLAAQILRVAHGPWSAAEAHKRNSGMINSLLGIPMVMAEAGKK*

>Unigene18240_PDH-B_80aa
MQTGFIAALVVLVAVSTMVTSAQEELKYPERQVVAELAAQILRIARGPWGTVAAGTHKRNSELINSLLGLPKVMTDAGRR*

>Unigene27847_RPCH_97aa
MVRSGVSLVLAVLVLVSCVSAQLNFSPGWGKRAAAAGVGTGSEAQLHSASGLALPGSSVTRGDNCASMQISTVMHIYRLIKREASRLVQCQDEEYLA*

>Unigene12093_SIFamide_77aa
MSVQTRLVVAVMVVLVVLAVFTDHASAGYRKPPFNGSIFGKRSGGDPAYESGKTLASICQVAVEACSAWFPGPEKK*

>Unigene2675_SFK_126aa
MQSVTRPSSASWSFAALVALVAAVLLSGSADAAPSKPSLALARRLAPAIRQKLEESHMSPALMEEIVTDFEDPELMDFYDAEKRQFDEYGHMRFGKRGGGAEYDDYGHLRFGRSLGRDRRTAKRHF*

>CL2117.Contig1_TK_210aa
MMRAGICMVLMGVMLLGVVASVTDAQEPAERERRAPSGFLGMRGKKNDYMLQEDDYPMNDPILARIEAAKSLPIRGKKAPSGFLGMRGKKSDEEVYGNNFADYELEALLKRAPSGFLGMRGKKAPSGFLGMRGKKAPSGFLGMRGKKYDDEEVDALIEVLSAMAAEGQQQKRAPSGFLGMRGKKSVYDDQTDDELSMDKRAPSGFLGMRG*

>Unigene22502_ACPR_244aa
CKVYKFLSAFGFYMSSMVLVCISLDRYFAVLHPLKVNDAQRRGKIMLFFAWAISSVISLPQTVIFNVQLHPSIPDFYQCVTFGFFDSNNGGEMMYTVFCISFLYFIPLTIIIIAYTRIILEITRKSRDTQPEDYSREERYHGRLHLRRSNMSNIERARTRTLRMTFIIVMAFIWCWTPYALGTLWNFIDPETFHSMNQQVQDILFIIAVSNSVVNPIIYGRYSISCCRGLWYKAGDFCCCCCCF

>Unigene40742_NPR/ASTCR_67aa
FKKSFMKACTCAGKREVNQALRPENSMFPLRQRGPSSRIRTHIRDRESNEGTTSQGGMSKEPSTAMT

>Unigene7173_ASTAR_453aa
EGGGGGGGEGGVEGVEEGINSFLSFLPNYILCNETNYTKLPLCNNQTGDEEPVFEYAVIVAIVVPIIFGIIVLVGFFGNTLVVIVIVVNKQMRSTTNYLIFSLAVADLLFIVFCVPFTASDYILPSWPFGGIWCQTVQYLTYVTAYASVYTLLLLSLDRFLAVVHPIAALTIRTERNALYAIATIWILILTSCIPLYLCHGIQKQNYEDEVYLNCAFLDQEYNHMAFHIGFITTMYFLPLTVIVVLYLMILNRLWYGVVPGGSRSAESVRGKKRVTRMVVIVVVTFIVCWFPIQLVLLLKSLGLYEMTTVRIITQIGAQVLAYINSCVNPILYAFLSDPFRKAFRKVISCGPQRRTMLNGRTDFEKSIESRPLNPRPSPQMLPLTNMVSCSHHLSPSSAKMQNNTTTTTTTTTSFTNGAARDDHQSNNPRSSENLLLERDGSPPSSHHHHHHH

>Unigene32017_DHR_115aa
NNATLYCYSNGTWSKKSSYKFCLKALTNTSETTESTVSTISTIFYIGNSLSLIAVTLALWIFISFQDLRCLRNTIHTNLLFTYLLHNLFWIVYASVQTLVNESVGCMFFVALNYF

>Unigene52696_CRFR_73aa
NPRDKGRLEGAYMVTNALLQTSQGILVSVLYCFLNTEVQSYLRKRWRRYRLQRLGFSSRHCRKNTRSTIVLSP

>CL5246.Contig2_FMRF-R_515aa
AAKMGDGLNATFKLNMTAARGVSQNVFFDDENAADPFLNSTGIDANDSSGEYDPCMQVLSDAEGSNHSADVFQFVVYGILLTTVGLLGLAGNIISITILSSTKMRSSINCCLIGLTSFDMIVTFTSILMLALPEISEYTGTMTWYTRGLFQKSMPFVYPLGMIAQTGSIYLTVTVTVERYVAVCLPFKARTLCTYGRARIYVVAVALFSVVYNLPRFWEVTYKVCHLADTGDDLVIVVASALRSNPHYKEVYIMWMYLVVMYLVPFLSLLIFNSFIYGKVRAANLEIQRLSSLQRNEIGLAVMLLVVVSVFFVCNVLAFVINILEISDIIIDELIITSNLLVTINSSVNFIIYCTFGQKFRKVFLRMFCSRLAPPSLVRSGTSHYGESSRNGGGGGGGGGGTAVMVRRVRANTHHNHIKSRAASTTSSSPPSSSYYITSSSTSSSSSTKIPRPPSRLLHVLRRSLRGRSATSTQAIVRTCTPDSAQSLLSHSTPPGGSPKSHVHFHGSEVISIAD
>CL2060.Contig1_GnRHR-like-1_355aa
MDYETTLPTETCDYFYDVEASLMNASCYQPTPQFTEESEIKGLVLGVMAALSFVGNTATVISIIIVKHKKRMKSSVYILICHLSVADLFVTFACITTESVWTFTVQWLGGNFLCKFLKYLQLFSLHLSTFILVLIGLDRYYAVKYPMRRSDIQKRIGYGIAFVYFLSGLFSIPQLLVFHVLKGPFPEEFYQCVTYGLYTAKWQEQLYMTFGLVCMFILPLAILTVTYVMTFITLRKSEKVFKCERTTLGNTCPEFHRRRLLRKAKMKALKISVIIVLAFIVCWTPYYTLMIISMIFNADNIVFKKLQTRIFCFGMSNSLVNPIIYGAFHLCSCKRKQDSVRVVQPRRRKPSTPEN*

>CL2060.Contig2_GnRHR-like-2_349aa
MDYETTLPTETCDYFYDVEASLMNASCYQPTPQFTEESEIKGLVLGVMAALSFVGNTATVISIIIVKHKKRMKSSVYILICHLSVADLFVTFACITTESVWTFTVQWLGGNFLCKFLKYLQLFSLHLSTFILVLIGLDRYYAVKYPMRRSDIQKRIGYGIAFVYFLSGLFSIPQLLVFHVLKGPFPEEFYQCVTYGLYTAKWQEQLYMTFGLVCMFILPLAILTVTYVMTFITLRKSEKVFKCERTTLGNTCPEFHRRRLLRKAKMKALKISVIIVLAFIVCWTPYYTLMIISMIFNADNIVFKKLQTRIFCFGMSNSLVNPIIYGAFHLCSCKRKQDSVRVVQPRRYH*

>Unigene23659_LepR_133aa
MAGIKALVSLAFSASIGLMFLILACALPEYNNWWPFFVLIFYILAPIPSLMARRMSEDSGGSNPCKELAYFLTAGLVVSAFGLPIVLARSPSSAPVIQWGACALVLAGNVVTFLTIWGFFVMADSDDVEYSMW*

>Unigene41075_sNPFR_96aa
RMNKRVKAKPGCKSSKKEEADRERKRRTNRMLIAMVTIFGTSWLPMNVVHLVGDYNATAGSWSYYNLCFFITHVIAMSSTCYNPFLYAWLNDNFRK

>Unigene58726_PDHR_86aa
MASVIAVPEVMSMESESASSAAQVTPAPFEEPLSPEGQKCLQDHWNDKPLNGVYCNASWDTLYCWPPTEAGVTAKESCANVF

>Unigene40649_SFKR_98aa
IANLLSLYIPRQVYAALGSIGVSLVQLLAYISSCCNPITYCFMNAKFLQSFKQTFGCAHKRSNSFYSNNAHSFRSGVNYNQVPLHAMLDRNSRTGRSS

>Unigene27924_NKBR_189aa
DQGESYLEYVHTVILMVLTYILPLLSMGFTYARIGWTLWGSRSIGEQTPRQVESIRSKRKVVKMMIVVVTIFGVCWLPYHAYFILANLMPEITHTAYIQETYLAIYWLAMSNSMYNPMIYCWLNNRFRNGFKKVFARVCTCIQYDQEPVEVTRIHTTRFSCSGSPETHHRVSCDALMEGILYLDDEDSL
