# Supplementary material for: In silico Neuropeptidome of Female Macrobrachium rosenbergii Based on Transcriptome and Peptide Mining of Eyestalk, Central Nervous System and Ovary
Source: PLoS One. 2015 May 29;10(5):e0123848. doi: 10.1371/journal.pone.0123848 (PMC4449106; doi:10.1371/journal.pone.0123848)
Supplement: S2 File — (FASTA) [file pone.0123848.s006.FASTA]

>Unigene24700_MroAST-A_614aa
CCTCACTTGACTCAGCGCTCTCTCATACACATTCTCTCTCCCTTGCGCAAAAGACGGACGGAGAGAAAGGTCTCCTCGACACATCGGAACTTATTCTCTCTCCCTTATCCCCGCTTGTTCTTCTGTCCGCAGAGTGCTTTAGGAATTCTATTTAGGACTGGAATTGTAAACGCGCCTTCTACACGGATTGTTCCATCTGTGTTTCTCGAAACACAGCTGTTCGACGTAGTTTGGCTAAGTCTGCTTCCAGCGAAAGGACGGTCGTACTAGGATGGTGGTACGCTATGGCGGGTTCAGGGCATACTCAGTCATCGCAGCTTTTGTCTTACTCCTAGGCGGATGCGTCAGGTCCCAAGAAGATTATTATGACAATGACATTGAAGAGATATACGAGGGAAATGACGCGCAGTACGAACCACAGTCTAATTATGGGTGGGATTATGGAAAGCGACATAATGATTATGTATTTGGCCTCGGCAAGAGAAGTCCAGGATATTCATTTGGTCTGGGAAAAAGAGACAGAACATATTCCTTCGGACTGGGCAAGAGGGAAGGATTGTACGCCTTCGGGCTTGGAAAGAAATCTGGCACCTACAACTTTGGGTTAGGTAAGAGAAGTGCTCGCGAAGCCATCCCAGAGGACACCAACAGCAGTCAGCCAGCGGAATCTTCCGCCATACGAACCAAGAGGGAAGCAGTCCCTGATCAGGAAATAGATGAGGAGAAGAGAGGTCAATACGCATTTGGGCTGGGAAAGAGAGAAGACGAAGAGAAAAGATCGAAGGCCTTTAGTTTTGGTTTAGGTAAACGGGTTCCAGATGATGAGAAAAGAGATCGCTCTTATTCCTTTGGACTTGGTAAGAGGGAATCAGAATCTGATATAGATAAAAAGTCCCAACAATATGCTTTTGGTTTAGGCAAAAGGGATTTTGACCAAGATGGTGATGTCCAAAACTTAGATTCTAGCAAAGCGGAGGCAGATGTAGAGAAAAGGCCGAGGCACTACGCATTTGGACTGGGTAAGCGTGATGATTATTTTGTTAAAAGACCTAGCAGTTACGCTTTTGGCCTTGGTAAGAGGGAAGACTTCAATCTTGATAAAAGACCTAAAAATTATGCCTTTGGATTAGGGAAACGCGACTCTGATATTCAGACAAGGCCTGGACAATATGCTTTTGGTCTTGGCAAAAGAAATTCTGATCTTGATTTAAGCAAGAGGCCTCAGCATTATGCTTTTGGGCTTGGAAAAAGGGGAACAGACCTAGACAAGAGACCTCAGCAATATGCATTTGGTCTTGGAAAAAGAGAATCTGATACTGACCTACAAAAGAGACCTCAGCACTATGCATTTGGACTTGGCAAAAGAGACTCAGACCTGGATTTAAATAAAAGACCTCAGCACTACGCATTTGGACTCGGGAAAAGAGAATCAGACTTTGACCTAAGCAAAAGGCCCCAACATTACGCATTTGGGCTTGGGAAGAGAGAGTCCGATCTTGATCTGAGCAAAAGACCTCAGCATTATGCATTCGGGCTTGGGAAAAGAGATCTTGATGAGGAACTCGAAAAACGAGCACAGCAATATGCATTTGGCTTAGGCAAAAGATCAGGGGAGTATGATTCCATATTTGATGATGAAGATGACGAAGAATACGAAATATATGATGACGAAGAAGGTGAGGAAAATGATACCATTGATAATGAAGATGATGACACCTTATCAGAGTACCAGGAAGAATTAAAGAGAGCATCTTCTTACAGTTTTGGACTGGGTAAACGAGCTGGTCAGTATGCCTTCGGCCTCGGTAAAAGAGGGGGCCCCTATGCTTTTGGTCTTGGAAAGCGCTCTCCTTATTCATTTGGTCTAGGGAAGAGACCAGACGCCTACTCCTTTGGACTGGGAAAAAGATCTAGAACATACCAGTTTGGTCTAGGAAAACGAGCGGGTCCCTACACATTTGGCCTTGGAAAACGTGAAAATCAATATGCCTTCGGTTTGGGTAAAAAAGCTGGACATTATTCATTTGGCCTTGGGAAAAGGTCTAGTCCGTACGCTTTTGGGCTAGGAAAGAAGTCTAGACCTTATGCCTTTGGCTTAGGGAAAAGGTCAAGCCC

> Unigene1183_AST-B_375aa
TGTGCTACGACCGAACGGAAAGTCAAAACCAGCCGCACTCTCCGGACCGTGTAAGTGAAACACGGCGCGCTCGGTCCGTAGAGTTTATCTCATCTCGTTTTTCAAACCCCCCACACGTCTTGACTGGCAGGTGTTTGTGCGTGTGTGTAGCCCACCACCCACCCACCCACCGAGGCTAGAAAGTTGGGGAAAGTTGGTGGTCATTGTCAACAGCACGCACGCTCGGCAAGGGGCTGCCTCCTCAACCATCATTTTTGTTGGCAAACCTCTCTCTCTCTGCCTCACTCACGTTACGCGGCTAACAGCACCCGTACTGCTGCTCTCCTCTCTCGACGCTCGCACGCTGTGAAGAAGATGATGCACCATGCATTCCGAAACGTCGCTATGCTCACGCTAATGGTGTTTGCACTCGCCCAATTCGCCCACGCCCAGGACCCAGCCCCCATTCCCGCCCACGCCGAGGTCAAACGAGCTGATTGGTCCTCCATGAGGGGCACCTGGGGCAAGAGGGGCGACATGGATGCCGAGGGGGACGTCGTTGAGGTACCCGAAGACAAAAGGGCAGGCTGGAATAAGTTCCAGGGTTCCTGGGGCAAACGAAGTGACGAGATGACAGACGCAGATTTACAGATGGCGGAAGATAAGCGCGCTAACTGGAACAAATTCCAAGGTTCCTGGGGTAAACGCGATGGGGACTATGAGATGGCCGAGGATAAGCGAGCCAACTGGAACAAATTCCAGGGATCGTGGGGCAAACGAGACGGAGACTTCGATGCTGAAGACGAGAAACGCGGGAACTGGAAAAATTTCCAGGGATCTTGGGGTAAACGCGGTGATGAACTCGTGGCAGAGGAAGACAAGCGCGGGAACTGGAAAAACTTCCAGGGATCCTGGGGAAAGCGAGATGACGACCTTATGGATGCCGAAGAGAAGAGAGCCAACTGGAACAAATTCCAAGGGTCCTGGGGCAAGAGGAATAGCTGGAGTAGCCTTCAGGGATCATGGGGCAAACGTGATGTACCAGCAGAGACATTGGAGGAGCTGGAGAAGCGAGCCGGATGGTCCAGTCTTCAGGGATCTTGGGGAAAGAGAGCGTGGAAGAACCTCCACGGCGCCTGGGGGAAACGCGCCGGCTTCGTAGACTCCCCCGACGACTTCACAGATGAGGACGAGCAGGAACAGGAAGAAGAAGAGCTGCAGAGGGCGCTGCTGTCTCCCGTGGCCTTAGCTAGACTCATGAAGGCCACGCCCCAGAAGCGCGGGTGGTCCATCTGGGGCAAGAAGCCCGATTATCCTGCAAGGGTGTCTCCCCGTTCAACTAATTGGTCCAGTCTCAGAGGTACCTGGGGAAAGCGCAGTGCAGATTGGAGTAGTCTGAGGGGAGCCTGGGGAAAGAAAAACACTGATTGGTCACAGTTCCGAGGATCTTGGGGAAAGCGAGCTCTAGGTGAAGACGACGCCGGCGCCCCACAGACAGCCTAAGCAAGGAGAAACATCAGCAAGAAGCAACAGGACCCCTCAGAACTATAGAGTTTTGGATTTCGTTTCCTTCTTTTGTGTTTTATTTTGTCGGCAAAATTTTGACAGAATATTGCGCTCCATAATCGTCATTGCTCTTATGTTTTCGGTTTTTCCAGTTTTGAAG

> Unigene43573_Bur-A_147aa
CAGAGGCATTCCCGTCTGAGTTGGGTTCTAAAAGTGCCAGCCCAACCGTTTGAGCCAGTGACTTGAAAACCGGACGTCAGCCAAAAATGTCAGCAACAATGACGAGCGCCGTCAGCCTTCTCTTGTTTTTCACTTGGACCCTGATGCCAGGCATCACCAGAGCAGACGAGTGTTCCCTGACACCCGTCATCCACATTCTTTCGTATCCTGGATGCAACTCAAAGCCTATCCCATCCTTCGCTTGCCAGGGACGGTGTACTTCCTACGTCCAGGTTTCCGGCAGTAAAATCTGGCAGACGGAAAGATCCTGTATGTGTTGTCAAGAATCAGGAGAAAGAGAAGCTACGGTGACCCTCAACTGTCCCAAAGCAAGAGTTGGTGACCCAAAACGCAGGAAGGTTCTCACCAGAGCTCCAGTAGACTGCATGTGTCGACCTTGCACTGACATCGAGGAAGGAACCGTGCTTGCGCAGGAGATCGCAAACTTCATAGCCGATGACCCCATGGCCCACGTTCCATTCCTAAAATAGCGCCTGCCGCCCCTACAACTAGAATTTCCTTCATTGTCCTTTTGCAAGTGGTAATCTATTCTTGTAAAATTTGAAAGAAATATTCCGCAATGCTGGAAGTAATAATGCTGTTAATGTATATGTCGGTAAGTTGTACGTTATTAATTCATACAGTTTTGCCCTTGTCTCTATCCATCTACGTATCAAGGTCTTGCTATATGTTCCTTATTCCTACAGCTACGGTTTTGGTAATCTGATGTTACTGAATTTACATTTAATTATGGTACTTCCCTTTCACTTAAGACCTTTAATTAATCGTATTAAAACTAACTGCGTTTCATACTGAAAGCGCAAAAGATGCACAATAACAAAATTGCGTCCGTTCTGTTTCATGGTCGTTTTGAGTCAGTCTCATCGCAAGAAAAGTAGTACGAGACTAAGGCCTCTTACTGCAAATTACTTATTCAACTGTCTTCCCAAAAAGAGGGAATAATTAATTTGTTCCTCTTCAAAAATATAAATAACTTAAGGATATCCAGCGAAACCCCCCAAAAAAGAAATTTTCTATTTCTTTTCATTTCTTGTAAGTGAATCATACGCTGACGACTTGGCCTGGTTTCCGACCTCGTTATAGAAAGTCGCGACTTTCATCATTTGAAAACGTCACATATAAGGCAGCAGTAGCAACAGTAACGTCAATGAAAATGACCGTGATGAAGAAGTGACAACGTAAGTCGAGAAATAGGGTCTCAGTTGCAGGACAGGGGTGGGGGTACCGGAAAAAATATTCGGCAATGACTTTCCGGATCGTATTTACACATTCGAAAACCCCTATCCAGTTTTGAAGTTTTATTTGCTTGTTTCTAATAAAACACGCAGTTCAAGATCAGGGGGATTGGAGGCATATCTAATTTGAAAGAGTTTTCATTTGCAAAAGTAAATAATATAACTCTTAAAAGTCTTGACTTCGACGTTCATTTGCCTAATTACCCACTGACCAACCTATCTATTTGTTCCTTTTCACTTGTCTTCTAATCATATTTCTACCAGGGGAAATCCTTAAATAAATCAGTGCCTTTATACAGTTACTATGTTTCAGTAGATTAATATCTATGCGTCAGAGTAATATAGATGTTACCTAACACGCAAAAGTTCTTAAATTTTGTGATGTGTATTGATTGATATAATCCAGAGTCTGTCCTTTTAACTTGTTCCTGGATTTGTAATTATGGTTCTTTATCGAGAGCATGGGTGTAGAAATAAACAATTACATTAGATTTACCGCCAATGGGATAAAATTACATACCTAGCCAGTAATCAGGTCTAACTCTGTAATTTCTCAAAGCTAAATGGAAACAAAAATTGACACCAGTAACGTTCCAGGAAATGCAGTTTAAACGTTTAAAATACAAATGGAGTAAGCTAAAGTCTTTACATGCATGACTTCAACATTTCGATAGGTTATTGGTAATGTACAGGATTGTCAGACCAGGCATACTTTGGAGAAAAATGTTAAATTTTTCATGCTCGAATTTTAGGGTAACGATGGGCAATGATGTACTGGGGGTATATAGGAGGCTTATAGCTGGAACGCAGTCACTTCAAAAATGGTATTTATCCCTTTTGAAATAAAGTCAGTGCGTTTTAAAGACACGTCGAAGAACCGTACTGCAAGTAATTTCATCAGTAAAGTAGTGTGGAGAAACCACTTAGATTATATATGCTTAATAACAACGTAAGACAAAGCTGGTAAAACATGCTGTTCCTGGAATTTTGGTCTCAGTTTTTTTAAACAATTAAGAGCATTTAAGATAAAAAAACACTCACCTTAGGACTGTAGATAATTAATGTATTCTGCGTAAAGTACTAATGTTTTAACATCTCAGAGCACTAACTGTTTCGGATTGTTACATAGACTTAAATATCTTTCATGCGTTTCGTGATACATACTATTTTCATAAGAATGTGTTCAGTGTGACATTATACATATTGACTGGTAATGACAAAATAAAAGGATAATTTA

>Unigene42996_Bur-B_136aa
CTTCATCGGCTTGGATCAGGCAACCAGCGCAAAACGGGAAGATGTGGTCCTTGTGGATTTGGGCAGCCGTGGCGATGGTGGCAATGAACCCCTGTACCCATGCCAAGGGGTATCGAGCCGAATGTGAGACCCTGCCCTCAACTGTTCACGTCTCTAAGGAGGAATACGACGAAGCAGGACGCCTCCTGAGGACCTGCGAGGAAGACCTCGCCGTCAACAAGTGCGAGGGAGCCTGTCTGTCGAAGGTACAGCCCTCCGTCAACACCCCTTCGGGATTCCTCAAGGACTGCCGCTGCTGCAGGGAAACTCATCTGAGGTCCCGCGAAGTCATCCTGACCCACTGCTATGACGTCGACGGGAACCGTCTGACGGGCGAGAAAGGGCAGCTCTCCCTGAAGCTGAGCGAACCGGCCGATTGCCAGTGTGCTAAATGCGGAGATTCCACTCGATAGTGACCCCATCTACCCATCTTTTCGAATCAAGGAACATTACCCC

>CL3421.Contig1_ CLDH_134aa
CGACTCCTCCCCCCACTGCCACGGCTTCAGGAAGACGTGACCACCTGCTGTAGATAAAGTCGGTGATAAAGCAAACGCACGCACGCACGTACACACATCTCGCCGTGGACCTAACCCATCATCTCGCACCCCAAAAAGGATAACAGCAGCCACAGTCTCCCACGCCCCCCCACAACACACTCGCCAAATCTTCCACCTGTCTTTTTCAGCCGCGAAGGTCAAAAGTACAAGCCTCATGAACAACTCGGCTCTGGTGTTCGTTTCCCTTATTGCAGCCTTCGTCTTCGTGTCCTCAGTCAATTCTGCTGCCCTCAACAGAGAGAAGCGGGCGGTGGTAGAAATCGACGACCCGGACTACGTGTTAGAACTACTCACGAGGCTCGGCCACTCCATCATCAGGGCAAATGAACTAGAAAACGCTAAGCGAGGTCTCGACTTGGGTCTAGGCCGAGGCTTCAGTGGTTCTCAAGCCGCCAAGCACCTCATGGGACTCGCCGCTGCCAACTTCGCAGGCGGCCCTGGCAGGAGGAGGAGAAGTTCCGACGACGCTGCCAACACCACCCACGACCTCCACCACCTCGAGGACAACTACGCCCAGGAACCAGCTGCCGTCGACAGTGCTGCTGCCGCGTCTCGATAAGTTTCGAGGCATCGGGATCCTTTGGTCACCATTTATTAAATATATAATAATAATAATCATTTGAGTTGTACCACCTACCTCCTTGTTCTATGACTCATACTGCTATCATTGCTGTTGCTCTTACCTGTTACAACACGCTCCTGATCCCTGTCCAGGCTCACCTGTTTTCCCCTGGAATGTACATCATGACTCCTCTCCTCATTTGCTGCTCAGCCGTTCCGCGCTTCTTCTTCTTCTTCTTCTTCT

>CL1411.Contig1_DH45_250aa
GTTTTGTTGTATTTAAGTAATTGATTTATAGGAACTGTTGTTGGATGTTTGGCTTTTAGTGCACAAGATGAAAGTGTCCTAAGAGACAACCGACAAGCAGGACCTATTCAACTTTGAGTGATGGTGTTTCTGCGCGCTGCTGCGTTGGCATGGTTGGGCGTCCTGCCGGTGGTGTGGTGCCTACCTCTCGAGGGCGTACGCAGTGCCCCACATCAACAACAGCAACCCACACTCTTAGAGGACCTCTCCCCTAATAACCTCCCACCGCAGGACTTTACCCAAGACGATTATCAACAGCTTCTGACGCGACAGCCTGACTCTGCAGCAGCTGCGCTCAACAGTTACGATGCAAGCGAAACTTTGCCCTACATGTACCGATTACAGGAAGGACTAGCAGGTGCTGGCCTGCCCGCCACCGGGTTAGATGGTGACGTCACACGCCTCGAAAACCCCGACTGGATGGCCGTCGATCCCCGCTCATACCTCTTGGCCCAGTTCCTGGAACACCCTGCTGAAGAGGCTACTGGCAGCGAAAGCAACAGTATGATCCCCATCAGGAAGATTAGGAATAGTTCAAATACCAGCAGCATTACCAACAGCAACTTCGAAAACTCCAACAGCCAGGCAAAGAGAGCCTGGCCTCATGGTTTCTCCCGACGAAGGTCCTCTGGGCTGTCCCTATCCATCGATGCCTCTATGAAGGTCCTCCGGGAAGCCCTGTATCTGGAGATGGCGCGGAAGAAGCAGCGCCAACAAATGCAGAGAGCAAGGCACAACCAGGAGCTCCTAACCTCCATCGGCAAACGGGACGTTCAACAACAGCTCCGAGGCGACGGGCCTGGTCAGGACCATCTCCCCGGGGATAGGATCTAAATTGAAGCAACAACTACTCCTCCGCTCAGTTCATCCGCGTTGATGCCTTAGACCCCCCAGACCACCCCCTACAGCCCGGTCTTCTTTAGGACACGTCGGTGGTGGTGCGGGGGGCGGTGGCCCCAAATGTGTATTGCTCCCCCCTCCCCCCTCTTCGACAGCTAAAACTGTTCCTCTCAAATGGCGGATTTGCTACTCTCGAAGCTGTGGAACTACTCCTCCTCCTCTTCATTATCATGAGCCTCCCTCCTCTTTTCTCCTCCTCCTCCTCCTCCTCTTCTT

>Unigene33339_Crz_76aa
ATCGCACCGCTTCTTGCAAGTCACTGTCGACTCTTTCCAGGTAGAATCCAGGACCACAGAGGGATGGTGCGCTTGCTCAATCAACAACAGTTGTTGGCAGCAGTGTTTCTTGTGACAATCACCATAGCAGCAGCTCAGACGTTCCAGTACAGTAGAGGTTGGACTAACGGAAGAAAGCGGTCTGATCCTACAATAGGCCAAAGGAAAGGCGTTGATAACATGATACAGACATTGCCCGTTTCTCGCCTACTGGCAGAAGGCGCCCCTCATCAGCATGGAGGATCAGCCCGCA

>Unigene27896_CCAP_142aa
ATCTGGGAACTCGGTCAGTACGGCTCGTGGCGTTGAAGAGTTAACACCAATTCCCCGCACCACACAGATCATCAAAATGTTCAACCAGAACTTCAGCATCCGCAGTAGCCTCTTCGCTGCCGTTCTTCTGCTCATCGTCGTAGCGATGCAGACAACGGCATCACCTGTTGCTAAAAGGGACATTGGTGGCTTACTCGAGGGAAAAGATAAAAGACCATTCTGCAACGCTTTTACAGGCTGTGGTAAAAAGCGCTCCGACGCCAGCGTGGAAGCACTAGCATCAGGCACAGAGTTGGACGACCTTGCCAAGCACGTTCTGGCCGAAGCCAAGCTCTGGGAACAACTTCAGAACAAGATGGACGTCATGCGCTCCCTGGCCGCTCGTATGGACGAGCAGCGACCCCTTTACAGGAGGAAGCGATCCCCAGCAGCTGCAGCAGCAGCCCCTGAGCCCCGCCAACAGTTAGCAGCATCCTCACAACAACAGCAGACTAAGACCCAGTAGAAGAGAAGACATCACCAGTACACTCGGCATGTCTTGTAACGAGTCTCCCATCATCATCTAACCCATTTGTTTAATCGTGTTGTTCAGTGGTTGGCTGACGGTTCTTCCACTTATACTCTTGACACTAGTGGATGGGCAGCGGTTCTTCCACATATACTCTTTTAAAGCCTACTGGATCGCCTTCGGCACTCCGGCATCCCTCCCTGAAGCCTACTAGATCGCCTTTGGCCTCCATCGTACCTCCTCCCTGTTTACAACCGTTCAGGGCTCGTCATTGTTACCACGACGCAAAATTACAAAATTCATTCACTTAAAAGTTGAAAGTGTTTTATTCGATTCGTTTCAGATGGAGGGGATAAGATGCACGCAGTGTGGGCTTATCGCATTTGTCATTACCGATCAATTTGTGGACGTCTTGGGTTTTTAACTCTTACTTTTCGCTTTCATGTAGTGGTGTTGGCTGTTAACTTCTGTTTTGGTTTTTTGGTGACGGTACAAATTCTAAGGGTATTTTCTAAGAAATTCTAAAGCCATTTCAACGACTTGCATACGTTTCAGCAGAAAAAAATATAATCTGGGGTGGCACATTATATGTGGCAGAAATGCAAATGGCTTGGAAAATATGGATACTGCCTCCTTGTTAGCCAGCTGTATTTCTGTCTTGATGAAGTAGCACTATGTGAATCGGTGTTCAGACGAAATAGAGCTGTCAGTTCCTCCA

>Unigene35631_CFSH-1_209aa
CAGGCCGTCATCCAATCAAGATCCACTGGCAGATCTTGACGGAAGAGACCACACAGATCAAGCCCCTTTCTCGAGCCTGCCACCATTCCATCGGTCTAATCTTAAGCAATAAACCCAGCCGATTCCTCTAACCTTCCATTAACATTCTCTGAGCATGTTGAAGTGGTTCGTGGTCCCCCTCCTCCTGGCTACCGTGTGTTGCATCCGTCCATCGGCCAAGGCCGACTCCGAAGCCACAGGTCTCGACGCCATCATCAGCAAAGAGTCTCAAACCCACCCACGGCAACAGGTGTCATCGTGGTCATCACCATTCTCGCAATGGCGTTGGTTCAACCCGGTCCTGTCTCTCCACGAGAATCAAATCGATGAAGAACCGACCAACGGCCATATGGAGGCCAACTCTCCTTCTACAGCCGCCAACGGTGGAACCGAAGACGACGACTCGATGCTCTCTCTGGTGTTGCTCCTGAATGACAGCGAGGAAGAAGCAGAAGCCTCCAGAGCCAAAAGCCAAGGGCTGAAAGACATTTCTACCAGAGCCCCGCCCACATTTGTAAAACGGGCGAAAACTTGCGCGAACCAAAATCAAAGCCGCTGCCGTCGGGGTCAGGTCAGCATGATTCCAGCCAATCAGGTAAAGCAGGGCTGGGAAGAAGACTACACATCTGTCCCGGATGTCCTCATTCAGTTCTCCCAAAAGCAAGCCGAGGAAACCGTCTGCAATGACCTCTCCGTTCAGCTCTTTCGCGTTGACCTGAGCGAACACTATCTGGAACCCGTTTGGGTGAAGGAGATCGTTCACTTGGGCATGTGTCCTTCCAAGTTGCAGACGAGATCCTTCGGCAAGGACGTGTGGCCTTCGACCATCGTGGAGGCGAAGTGCCTCTGCAACAACCAGCCCTGCTCGAATCTCGGAGGAGACTTCCGCTGTCAAGCCGTTCGCAAGCCGATTCGAACCTGGGTACGACACGTGGAGAAGTTCATGCCAGTGCAAGAGATGGTCACGGTGGGGTGTGTCTGTGTGCAACGAACGAGTCCCGAAGGGAAGTATGCAAGACCGGCGATTGAAGCTTGAACGACCCCTTTCAAATCACTGTGTAGACGTAACAGTTTTTATCTAACATGAAGTAAGGTCATGTTCATCACCAATGTCAATTATACTACATCGTTTGGGAAATCATAATCTGTTGGAGTCTTTCATGAAAGCTGTTGTTTGTTCATCATATTCTGATATTTAGCCATTTCAATAAAGCCTTACTGAACACTGTAATCTACTTCTTGCTGCTCATGATATTTTTA

>Unigene35740_CFSH-2_233aa
GAAAACCCCTCCCATCCTACAACCATGAGATCAAGCACCACCTTCAGGTCGTCACTACGCTGCCTCATTGCTGTCTTCCTGGGCATCAGTGTCCTCCTCCTTCAGGAGAAATCGGAGGCAACTTTGAGTGTCCCCTCTTATCAGCAGCCCTTCCTTGGCTCGGGGTGGGAGGAAACCATCCCCAAACACATGAAATGGTCCGACGAGGCCATTCGCATCATGAAGCGGAAACAAGAGGACCTCAGTACCGACGAACTACAGTACTTCTCGGAGGAGCAAGTGGACGAGGCCAGCCGTGTAGAATACAAAGTTGTGCCTGACCCGGTCATCTATACTTCCCAAATCATACACAAGGGTGTCAACTGCTCCTCCATCAAAACCGATCTGCACAAAAACCACATAACGCCGGAACTTCAGCTTCACCCAGAGTGGATTCACACCTCCCAGCTAATTGGCACTTGCCCGACCCACTACGTCACTCGTGAGCTGCCTCCCATGTATTCGCCTTCCGTTGTGGTAGAGGCCGTTTGCACATGCACTGGCTCTAAATGTTCTCGCGATGGTCACCAGTGCCTCCCTGTATCTCGCCATATCCCAGTTTGGGTTCGCCAAGGACCCAACTTCCATGTGCTGGATGTCGAGGAGCTGACAGTTGCCTGCGCATGCGTAAGAAGACCAAGCGTTGGTGGGAACTTCATCTTTGCCTCTGCAGTTCATAGTAAATGATCTCCTGTGGTTACATTCCAGGAGATTATTCACGGTCTTTGATGGCATGTCATGATTATGGTTAGAATTTTCTTAAAGAAAGACTTTCGAAAGTCTGTTAACAGGTCTAAATCCTCTTTTGGTCTCTTCTGATTTCACATTCTGTTCACTGTAACTGATTGCTTTCTTTCATTTACAGCACACCAGTGGGAAAATAGAATGTCCACTTAAATATACAGTCCTCTTATTATACTTGACTCATGAAAGATTCTGCACTCGAACAATAATTTTTGAGAATAATTGAATTAAGAAAACCATATTAACATCAATTTACTAGCAGAGAAAATTTAACAATTTGCGTTTTAACTATGTAAACTAACTCTCACTGTATTTGATGCTTTCTAATAAATCAACGATCGCAAACAAGGAAAGAGAACGTTCTAATGTGAATGTAGAGAATAAGTAAAAAATAAGAAATATGATGAGAGGGAATTTTGTCATTATGCATTTGGAAATGGAAAGGATTGTACATTATTCATCTCCTGGTGTCTTTTAACCCCCATAAAATATTTTCAGGCAT

>CL5232.Contig1_CHH-1_135aa
CTTCAGCATCCGTGCCCGAAAGAGCATCTAGATAGCTAGCTATCGCCCCCACAACTTTGTCAGTTGACTCAACGTCATCCTCCAAGGAGGCACATAGACCTACGTAGACCTCGTCTCGCTTCACCGGAAGTTTATCTAACATATTCGTCGGCCAGAAGTGCCACTTCGCATCCGTTCTGCCCAAGCAACCGTCAAAAAACACAACAGACATGATTCGCAGCAGTGTGATGGGACCCACCATGTTCCTGGTCGTCCTCCTCCTGATCGCAACCCATCAAACCTCGGCCTGGTCTGTCGATGGCCTTGCCAGGATAGAGAAGCTCTTATCTACGTCTTCCTCCGCTTCTGCAGCCTCCCCAACCAGAGGCCAGGCCCTCAACCTGAAGAAAAGGGCCATCCTCGACCAGTCCTGCAAAGGTATCTTCGACCGTGAGCTCTTCAAGAAGCTCGACCGTGTCTGCGACGATTGTTACAACCTCTACAGGAAGCCTTACGTCGCCATCGACTGCAGGGAGGGCTGCTACCAGAACTTGGTCTTCCGACAGTGCATCCAGGACCTCCAGTTGATGGACCAACTCGACGAATACGCCAACGCTGTCCAGATCGTCGGGAAGTAAATCCCACCTCATCGAGTAACTCCTAGAAGTGCAAGCAGCTCTTCGAATGCACGAGATTGTGGCTGCTAGACCTATATTTTTCTCCCCGGAAGCCTTAAAGGAACAACAAGCCTTCTTCTTTTCATTTAGCTACAGAGGTCCTAAGCTAGTCAAAGTCTTCTTTACTCTCAGTCCCTCTCATCTGCCGCTTTGTTCTGCGCTGTTGTTCTTTCGTCTTTCCTCGTTGATTCGCCTGCATTTTATTTTCGCGTCCTACTATCCTTTTGGCGCTCAACTCCAGATAGGATGCGACAGGGAAGCATTGTAGGTAACCACTAAAAAGCCAAAATACATTCCAAAGAAAAGATGGCCCTTCTGTCAACGGCAGCTTCGTCCTTCAAAAAAAAATCAAAACTTCACTTGACGCGTGGCCATATGTAGGCTACATGAGCCGCGAGCATAAGAAACCTTTAGGCTTAAGTTAGCTTGTAAGAGTATTTATTGAATTTTTTGTGTCTGTTTGTTTACCTGTTATTATGTGCCTGTTTGACTGAGACTCTCTCATGAAAACGAACGTGGTGTTTTCCCTTTTTGCGTGAGTAGCTTGATTTTTAGAGTCATTTAGAGAAATTTCTAGTCATACGGTATGAGTTTAGTCTGTCCTAGGTAGCTGCGTTTTCTATGATGTCGTAAATTCCTATCACTGTTATGCAACATTTTCTTTATCAGTCACTGACGAATTAAGGATCATTTCCATGGATCAGTATTTGTCACTGACTGGTTACGAGTTAGGTTAACGTTTTTCAAGTGATGAATCAAAACAGCAGTCGGACCTCACTTCTAGCGAAGATTCAAATCGGTTTTACGAGATTGTTGCAAATCAATTAGGCTAACTGATTTGTTTTCCCGTAAACAATCTCTTCTGGATTCCCAAATTGTCGCCCGGTAAACATAATACGTATTAGAATTTTTGATAAACCTCTGCAGTAGCATTTACGTATATATCTTTCTGTTAAATTTTAAAGCGCATCAATGTGTTACGCATTTCATGATTCATTTTGTCATTTCGCAAACAGATAATTCAACAAGTTTTGTAGCATCACATAGAACTATAATTTTAACACGATAGAATTCAAAATTGTATAAATAAGCATATCTGGATATTTATTCAGTTACGGGGAGGAAAGAACCTTATTCATGGCGTTTGTGAAACATAGACATTTGTGATAACAATTTTGCTAAGATGTAGTAGGTCTAGATGTCAAGCCAAAGATTAACTGTAAGGATGAGAATATAACATAATGGTAAATACATTCCTGTGTTAATATCATTTATCACATCTCTCTAATTATTGTCATTGGTTTTCTCGCAAATATATCAACTGAATCATTC

>CL5232.Contig2_CHH-2_134aa
GCATCCGTGCCCGAAAGAGCATCTAGATAGCTAGCTATCGCCCCCACAACTTTGTCAGTTGACTCAACGTCATCCTCCAAGGAGGCACATAGACCTACGTAGACCTCGTCTCGCTTCACCGGAAGTTTATCTAACATATTCGTCGGCCAGAAGTGCCACTTCGCATCCGTTCTGCCCAAGCAACCGTCAAAAAACACAACAGACATGATTCGCAGCAGTGTGATGGGACCCACCATGTTCCTGGTCGTCCTCCTCCTGATCGCAACCCATCAAACCTCGGCCTGGTCTGTCGATGGCCTTGCCAGGATAGAGAAGCTCTTATCTACGTCTTCCTCCGCTTCTGCAGCCTCCCCAACCAGAGGCCAGGCCCTCAACCTGAAGAAAAGGGCCATCCTCGACCAGTCCTGCAAAGGTATCTTCGACCGTGAGCTCTTCAAGAAGCTCGACCGTGTCTGCGACGATTGTTACAACCTCTACAGGAAGCCTTACGTCGCCATCGACTGCAGAAAAGACTGTTTTGGTACTAAGACTTTTGGTCATTGCGTGGAAGATTTGTTATTAGATCAAACTCATTATAAAGAGATAAGAGACCACATCGCCCTGTTTTGACCTGGAGGAATATAATTTGAAGGGAGGGCTGCTACCAGAACTTGGTCTTCCGACAGTGCATCCAGGACCTCCAGTTGATGGACCAACTCGACGAATACGCCAACGCTGTCCAGATCGTCGGGAAGTAAATCCCACCTCATCGAGTAACTCCTAGAAGTGCAAGCAGCTCTTCGAATGCACGAGATTGTGGCTGCTAGACCTATATTTTTCTCCCCGGAAGCCTTAAAGGAACAACAAGCCTTCTTCTTTTCATTTAGCTACAGAGGTCCTAAGCTAGTCAAAGTCTTCTTTACTCTCAGTCCCTCTCATCTGCCGCTTTGTTCTGCGCTGTTGTTCTTTCGTCTTTCCTCGTTGATTCGCCTGCATTTTATTTTCGCGTCCTACTATCCTTTTGGCGCTCAACTCCAGATAGGATGCGACAGGGAAGCATTGTAGGTAACCACTAAAAAGCCAAAATACATTCCAAAGAAAAGATGGCCCTTCTGTCAACGGCAGCTTCGTCCTTCAAAAAAAAATCAAAACTTCACTTGACGCGTGGCCATATGTAGGCTACATGAGCCGCG

>Unigene35648_CHH-3_152aa
CCTTAACGGAGGACACATCTTTCCTCTCCTGCTGGCAATCTCCTTCAAATCTGCTTCTCCAGGGGAAGATTCGGTCCCCTCGAAGGTCTTCTCTGTGAATACACACTGTACCGACACCTGCAATGATTTGCAACACTCTGGTATGGTCTCTCGTGCTGGCGACCGTCATCTCGTCCCTGGGCACAACCAGTACCCAGGCCGTGGCCTCCGGGGCAACAGACTCCCTCCCAGGGATCGAGACATTATTCTCGTCGTCCTTTTCCTCCTCTTTGGCTTCGACTTCGCCCAATGCTCAGCCTCCTCCTCCCCCTCCCTCGCTTCTGGAGTCGCTCAGAGGCCACGGCGCGGACAAGAGGGCAGCCATAGACCGATCCTGCAAGGGCATCTATGACCGGGGGATCTTCATGATGCTCGACAGGGTGTGTGAGGATTGCTACAACCTCTACAGGAAGCCCTACGTCGGCGTCGATTGCAGGAAGAGATGCTACAGGAACGCGACCTTCCGACAGTGCCTTAACGATCTCCTCCTGAAGGACAACTTCGACTCCTACGCCGACCTCGTCAGGACTGTGGGGAAGTAACCGAGTCCTCAGGCAGAATTAGGACATCGCAGTGATCGAGTATATCCTGAAGACCCCAAGTTAAAGCCACCTAGATATTCGGCAGCCTTTGGAAGACCTTTCATTTTCAATATTCATTTGTCTCTGTGTTGGTTGAGCATCTAGAACTTCATCGTGGCTTATTGGTTTTATTCCCGTTTTCTTTCTATTTCTTTTACGTCTTCCCGTTTTTTATATTTATGTATGAAGGTTTTTCTCGTGTCTACAGATAATTGAAGGCGTATAGACATTCCAACTTGGCTTCCTAACTTGTAGCACCTAAATAAATCTTTGTCGCTTTTTTTATTATCGAAGATCAAAGCGA

>Unigene5838_EH_82aa
GCTGCCGCTGCCTCCTGAATCAACAACCGCGCCCAGAACTCCTTAAAGTGAACAGACAGAAGAAGAAGCACAGTTCACTTGGCCTTCTCATCTTCGCCCTTTGCTGTTCGTCGGTTTCGCTCTCTCACTAACTGCTCCTTCTCTCTTCGCCTCTCTTAAAGCCCTGTTTTCAGCTTCTCCCACGAGGGAAAACTAACCAAATCAGAATTTTCTACATGTCGTTCAAGGCTCAGGTTCGCGTCCTTGTCCTCAGCGTTGTTTGCTTGGTCGTGCTGGCCTCCCTGACGCAGGCCGCCTCCATCACCAGTATGTGCATCAGGAACTGCGGTCAGTGTAAGGAGATGTACGGCGACTATTTCCACGGCCAAGCCTGCGCCGAATCCTGCATCATGACCCAGGGCGTCAGTATCCCCGACTGCAACAATCCCGCGACGTTCAACCGATTCCTGAAGAGGTTCATCTAAAAACTCACGAAATAGTTTATTTTTATTTCGGTTCCGAATCCGGCCCAGATGAAGAGAAAGGTTCCTAAACTAGTTCCGACCCCGCCCTCTCTGTTCGTTTGACACGAAAGAAAATTCAGGCATTTAGCAAACCACAAAATTTGATGTTTTCAACAAACTCCGCATGACCTGAATCGAAAACATCTGGAATGAATCTGAACGCGTAAGAAAGTACAAGAATTCATTGTGGACGGCTAACATGGCCACACCATCTGTTTGCTCTCTTCAGACTATCAAATAACTCATTCGCTACTTCATCCAAAGAATTAGGACTGGTGTTCTTGTACTGCTCTCTCCCCA

>Unigene21548_FLRFamide-I_364aa
TAGATCTTGCACTCGCCGCGTCCAACACGGAGGTGTTGCACACACACACACACTCTCTGTCTCTCTCCCTTGGCTACACGTTTCCCCACCCCCACAACACCGTGGTTCTCTCCGGGCGCTGCACCCAAAAGGGTCATACGAGCGACATGATCATTGCCACCTGGTTATTACTCGCAGTGCTGAGTTGCGTTTGCCAAGCCCTTGCACCTCCAGTGACGGTCGCCCTCGAGTCCAGTACCGGCGACGAGGCAGCCCATGACGACAGCGTAGCCCTGCCCAGCAAGAGGATCCTCAAGTACTTCCTTCCCTCTGCCCAGGCCTGGGCAACCCACGGCGCCGGTGTCGCCGTGCCCACAGGTTCCGAGGGGAACAAGAGAGGGTATGGGGATAGGAACTTTTTGAGGTTTGGACGCAGCGGTGATGCCGTGAAGAAAGATGGCGGCAGAAACTTTCTCAGATTTGGACGCGGGGGAAACGAGGAGTACGAAGACGACGAAGATGGCGCAGCTTCCGTCGAGAAGAGAGATCGCAACTTCTTGCGTTTCGGACGCGACCGAAACTTCTTGAGATTCGGGCGTTCGGGTCCCGAGGAGCTCGGCCTCGAAGATGAGTCTATGGAGGAAGAGAGAGGCGATTTGGAGAACTACCTCCGGTACAGCCGCGCTGATAAGAACTTTCTGAGATTCGGACGTAACTACGACAAGAACTTCCTTCGCTTTGGACGATCAGTTGATTCCCAGACACTCTGCGATGATTGCGAAGAAGAAAACCTTAATAAACATCCCAAAAGTGCATCACCACCCTCCTCTTTTCCCGCCACCACGGTCTCTGGAGAACAGGACGGCGACGGAAACTACAAACTCGGGAGGGACGCCAAGACTACCCCGTCTGCAGACACCCAATTTCCATCTAACGAAAAGAAAGAAGTCCGTCGGTCTAAGCGCGAGGCTTCCGCTTACTTCGATAGTTCTATCTCGGGTCCTCATGGTCCCGCCTTCTGGGGACGAAATAACCTTGCCAACGAAGAGCAAGAGGACGAGAGCTTAAGCCTCGACGACCTGCAGGAGGTCGCCAAGAGACCTTACAGCCGCGATTTCTTGCGCTTCGGTCGAGATCGCAATTTCCTGAGGTTTGGGAAGAGATTCGACGGCGCTTCGCCCGAGTCCGATTTGATGATGATGACGCCTCTCCAATACACATCCAAAAGGGTCAGCCACAATAACTTCCTCCGGTTCGGTTGAGCTCCTTGATGAGAGCACCATAGTTAAACCCCCTCCCTTGAATAAGTCATTACGTCTTGAATCAATAATAATAAGACAGAACTCGTCTCGTCATCATACCAAAATAATGTACCGAATTTAGTTCATAAATGTTGTTAAGCTTCCTGTCCTCTGAACTTAATCTCATCTTCTTTCCCCTGAGAGTAAGAGAACAGGAAACTGATATAATGAAAGTTTTACTCATTGCTAAGTAACCAACCGCAATTGTTGGCGCAAGAATAGTCCGTAGCTTAAGATACTGATGACTGCATTGCTAGAAAAGGGTGATATCGTGTTTTAGTCGGTTCACCAAAGAAAAATGAGCTCCGGAAGGTCGATGCTTCTCTATGACCTCTGAAGTACAAGGCACAATTATTAACCGTTATGGTCCCAGTAAGGTATTGTTTCTCATACATGTGAATTATTCTGGCTGGATTATAACTTTTTCGTTAATGGTTTTCGCTTGAGCTATGGAGAGAACATCTACGAAATATCCTACGTTTTTCTGAAAACCTTCAGCTATATTGATCAAATAACTTTCGGTAGTTATTTTCCCAGATGCCTTTGACAACTGGTTATTGATCTTATCAACCAATTTTAATTACAGGCTTTTTGAGTAACAAAACGGAATATCTTCAGTTATAACCGCTGTAGTAGTTGAAATATGGCAGATAGTTAAAATAATCGTTTCAGGTTAGTGCTAATGCTGTGGACATATTTAACCAACCACCCCCCCAACTCCCCGA

>CL61.Contig1_ FLRFamide-II_180aa
ATCCCTACCTTCCAGTTTCTACATCCAACCAGCCACTTCTCTTTTCGAATCCACGACACAGAAGAATTCCAGACCACAATGATGGTAACTTCCTGGCTTTTCCTGGGGCTGCTGAGCTGCCTATGCCAAGCCCTTAAGCCTCCAGTTTCCGTAGGCCTCAGTACTGACAGCAGTGACGAGATCCCCCACGATGGAGACTTGGCTTCGGCTGAGAAAAGAGGGAATGTCGACCGCAGCTTCATACGGTTCGGACGAAGCGATGTCGAAGACAAGAGAAGCTCTGGCAGAAATTTCCTCCGATTCGGCCGAGGAGGAGACTACGAAGACGACGAGAATGAATCTTTATCAGCCACCAAGAGGAACCGCAACTTCCTGCGCTTCGGACGCAGCCGCAACTTCTTGCGGTTTGGTCGTTCTGGTCCCGAAGACATCGGCCTCGAAGGTAGTAACCCCGTCGAGGTCCCCTTTCCTGTTCTAGAGGAACCAACAGCGGAGGTCGACATCTTAAACAGGGCTGCTCGTGGAAACAGAAACTTTTTAAGATTTGGTCGTCAATACAACAAGAATTTCCTGCGTTTTGGAAGATCCGTCGACTCTCCGATCAGCTGTGATGACTGCTGAGAAGGATACCGTCCCGAGAATCCTATGGATACTTATATCTTCTGCCTCTTCCAAGCTAATCAAGACTGATGCCATATTCGACCATCCTGCCAATTCCTGAGGATGTGTTCAAACATCCTACGGGTATATTCCACCTATCCTTCGCCCAGGC

>Unigene22474_MIH-A_119aa
CCCCCCCCTCTGTTTGTATCTCTGTTAACCCATCCTGTTCGCATCTTGCCGGCATTCCTTTGTTTACCTGAACTCAGCCCTGAGTGTCTGTCCAGTTTGAAGACGAAGTTTAGTGTCGACTGAGTATATCAGTTTCATTTGTTACCTGCTTAGTGTTTCATGTCTACGCAAAAGGGCCTGCGAGGAATGGTAAACCAGACAACGCAAGGGATCTCTGCCCAGAGAGTCCTGGTGACAGCCCTGGTCATCATCAGCCTGTTTCTGGTCTCGGGCACGTCGGCCAGGTACCTAGACGACGAATGCCCAGGCGTCATGGGCAACAGGGATCTCTACGAGAAGGTTGTCAGGGTATGCGACGATTGTTCCAATATCTTCCGGATGAATGACATGGGCACCAGATGCAGGAAGGACTGTTTCTACAACGTGGACTTCTTGTGGTGCGTCTATGCTACGGAGCGTCACGGCGACGTGGACCAACTCAACCGGTGGATGAGCATCCTACGAGCCGGTAGAAAATGAAAAAACACATCTTCTAACTGAAATATCCTCTAAAATAAGCTCCAGGACCACACGCCAGAATATACTCCATGTTTTCAAGTGATACCGATACGTTGTGAACATGATATATCAGCCGAAAAAAAAAAAAAAACCATCAGCTTAGATATGGAAACTAACAGCAGCCATCTTGTTTTTCCCAGTGTATTCTTAAATGAATATCATTCTCTTTCATTTCATTTCTCAGATGATTTCATAATTGAATTCCTGTCCTGACTTGTTTCCACATTCCTCGCTTGTCAGCAACGTTACTGTTGAGTCATGGTTTTTCGTTAGTTGTCAGATAACCAACTTTTTTTTTTATGCATGTATCCAAATCTTATATCTTTTAAATTTTACACCAGCCGAAATTATAAGTCCTTTTGAGTATCTGAGATTCTCCATGACAGACGGAGGATTAGCCTTCATATTTAGGGCACTACCCCAAAATGATTATTTATAAGTCCTCTTGGAACACAAGAAACAATTCCCATCACACGTTCTTTTATGTACCATTAATTCACTTGAATAATCACGTTCAGTATCTCCTTAATATCTCTTTTCATTTGAGCTTTCGACCACCATCCCCAGTTCAATACCATTAGCAGTATTTTGTTTGTCAAACCACACAATTCTTAGTTTTTAGGCTTCTTAGTTATTAGTTTACTCTGCGGAGATTAGCAACCATCTGTTATTACTTCTTAACTTCCTAATTCCTGAAATTTACCATTTTTCAACCAGAGGGTCAAAAGAAGGAATACATTTTCTGATTTTGCCATTTATCATTCCATCTCTCATTCCATGACATCTGTCAAAGAAACCATAAACCTGAAATAATTGTGCTTCTGATAACTCTCCTCTAGAATTCACTTCTCACAAGTAGGAAATCTCACACCCAAACTGTCCTTAATTCTGTCTCCCTATAGTCTTGCCCACATATTCTCCTGTATTTTTCAGCCTTCCCTTTCAGTATCATCATTATCAACGTGAAAGAGAATTTTAAAAGTTATTTTGTTGGTAAAAATGGTATATTTATAATAAACGACTGAGTAGATCATTTCAGACTTGACTGATGATCGATCAAGTCATGCCAAATCATCTTATTTCCAAAGGTTCATATTTCCTGGTTTGATACAATTTATATTTCATTGCATTGGTCTGATAACTTCATCAATTCGCATTTATTTATTAAAACTATTTATTTTGTCTTTGTATTCATGTAATGATGCGAACTTACCTCATTAAATGATATTATAGGATATTCCTTCAGGACCTCTTCGAGGACACTTGTTTTAGTGGTAGGAATTTCTCTCCGCTTTCTCCTCCTCGTTCTTCTTCTTCCATTTAATCTTTTGGAAACGA

>Unigene34885_MIH-B_112aa
ATCTGAAAGAGCAGGCAGAGACAGAAGACCCCCAGCCGAAAGAGCTTCGCTCTCTCTCTCGCGCTCTCTCTCCCCAACCGCATCTTCATATCCTCAAGTATTTTTACTTTGTCCCTATTTTATTCTTATTGTTTCGTCTCCCGACGCCTTCCAAGTCTTCGCTGAAAATGGCATCTCGTCTAAACCAAGCTTTCACGCTTAAGAAATTAACATATGTTGCGATAATGATGGCTGTGTTCGGAATACTACTAGTGGATCAGACTTCGGCCCGGTTTTTGGACGACGAGTGTCGAGGAGTCATGGGGAATCGTGACTTGTACGAATACATCGTCAGAATTTGCGATGACTGCGAAAACTTATTCAGGAAAAGCAACGTTGGATCTAGATGCAAGAAAAACTGCTTCTACAACGAGGACTTCATGTGGTGCGTCCGCGCCACTGAGCGTACCGACGAGTTGGAGCATCTGAACCGAGCAATGAGCATAATACGAGTCGGACGCAAGTGAGAATTGCCCAAAACTTCTGCCATCGAGAGACGCCACGCCGTTTGCGACGCCAACATCACCGCTACCGCCACCACCACCGCTGCCACGACTAATGCCTCAACCAACTTCCAAGACATGGTCGATCTTCCATAGCTGAATTAGATTATTAGTGTGTGTCAGCAAAACGTGTCCGTGTCTGTCTCCTAGATTCACTGAATTCGCAGTTGACCCACTTTAGAAATTGCTGTTCTGCTTGATAAACTTGAAATTTACTCCCAGTAGATATTCATATATTTATCCATTTATTTATTTACGATCTTTCTTTATCAATTTTGTTCTATCAATAAGTTTAATATTCATTTAGCATTGAAACTTATGTTGTTTACTTCACCTCACTGCCAAGTTACCTAGAAAACATAATCGGCTTTTACAATGGGTTAAAAAGAATAATTGGCTACCGTAGTCTTAGGAATAACGGGATAACTTTAAAAAAAACATATTGGGTTTCTGTCCCTATCAGATCACTGGAAAACCAAAATGAAAGAATATTGTGTTTTATTGTAAACATATAATAATTATCTTGGTGAAATACTGTCGACCAAAATTGCATAAATTAAATTTCGAAATCAGCAAAATTGTACCTAAAAACAAATTCCACTTGCACATTTCTAATAGAACTGATATTTGTGATTACCCAAAAATAGAACTGATTTGTGTTATTACCCAAAAAATAGAATTGATATGTGATTACCCAAAAAATTTATACTCTGCAAAATCTTTTGATTAGTATTATGAAATGAAATAAACTTCCG

>Unigene15362_Myosuppressin_101aa
GTTTGCTGCCTCCCGCTGTAGAAGAAGGTCCTCCTCACTGCGCCCCGAAACCTCGCCGTCAAAGGAAGCAACAGGTTCACTGACACTTCGGCATTCGTCCTCGAGAGCTCTTGGAAGCAACAGGCTAACAACACTCGCTCTCTTTTCCACCCCCTTCTCTCTCTCTATCGCTCGCGACCACCTCGCTCTCGGCGTCCCTCGTACTCATCCAACACACAAATCATCAAAGATGGTCTTCGGCAGTTCCTCCTCCTCCTGGTGTTCCCTCATCGTGGTGAGCTTCGTCGTATTGATGGTGGTGTTCGCAGGGGCGGGCGAGGCCATGCCCCCGCCCATCTGCACAGACCAGAAGCTCCCTCTCAGCCCATACGCCCAAAAGCTCTGTGCTGCCCTTAACAATATCGCCGAGTTCTCCCGCGCTATGGAGGAATACCTCGATGCAAAAGCCATTAAAAACAGTATGCCCATCAACGAGCCCGAGGTCAAACGACAAGATCTGGATCACGTCTTCCTCCGATTCGGCCGATCACAGTAACACCACAACATCACGAGATCAAAGCGACTGAAAGAAGAGCAAAAGAAGAAGAATAACAACAATAGAAGAAGAAGAAGATTAGAAGGGAGAGGGAAATGAGAGGGAGGAGGAGTTGGAGGAGGAGGAGGAGGAGGAGGATAGGAATCATTACTTCCATTGATGGCACCTTCACTAATAGGGAGCCCGGAGCAAAAACCTTTGAAAAATCGGAGAAAACCCAATCTCTGTAACACAGTAGCACGAGGTTTCACCAAAGGAAGTTCTAATTCCTCCAAATCATTACATTAGTTTAAAAATTATTATCGTTAGCATT

>Unigene26074_Nps1_100aa
GTGGAATTCATTCTTTCGAGAACCACTGCCTGCTCCAGTTGGTTTCAGAGAGTGTGTGCTTAAGTGTATGTGTGTGTAGAAACGCTGTCCGTAACGCCCTAAACATTCCCCCGACTTAAAAGGGATATTCGCTCAGTACTGGATTTTTCCCGGCGACTGGACGGATAAATTGTGTTAGAATCTTTGTGTTAAATTCGTTCTCAAGAGCACCATGACAACTCCGAAGAGACTTCTGATCCTGGCTTCGATTCTTCTCGTCTTCATGTGCCTGATTAGCGACGTGTGCGCTGCGCCATCTTGCTCGACGAGGAGGCAGCAGGTGAACGTCGAGACATGCAAATATGGAACCTACGTCGACTGGTGCCGGAACACTGTCTGCGCTAAGGGGCCAGGACAATCCTGCGGAGGCGACTGGTGGGAATACGGCAAGTGCGGCGAAGGTACATATTGCGCCTGCGGCACTTGTTCCGGCTGTTCCCTGAACTTGGAATGCTGGTCCGGCACTTTTTGCTAATTCATTCCTCCTCTTCTACGTCGCATTAGCAAGATATAGAAAGGAGGAAGAAGTGAGGAAGACTGACAACTTTCTTTCATCCTATCTGAGGAGGAAAAGTGCTACTGAAATCACGTGACGGCCGAGAGACGGTTGTCTGTCATCGTACATCAGCAGTCATCTTTGCTGCACTTGGAATTTAAGTGCTGTTGTATTTATGAATTGTCGTATTTTAAACAGTTTTTAATATTTTTTTGTGTGTGGGGTCA

>Unigene22277_Nps2_99aa
CTAGGTCCAGGGGCGTCGGTCATGTGATCGAGGCGTGAACTCGCGGGTATATAATCTGTAGCATGACCCGTTGTAGCTCAGTAAGAGGTCTGAAAGGTAGTTGTGGTCAGGTTTGTTGAGGGCTTCTTCCGTGGCAGTTACTACAAGAGGCCACTTCGCCCGGATACACCTGCGACAACTACCCGTTTTTCTCCCGAACGACCAACATCTTCGTTCTGACTCTTACAGCCACCACCATCATCGACTGACATTTCTCAAGTTACTTACTGGGAAAGACAAGAATACAACAACATCAAGATGAAGTCGTTTGCTGCTTGCATTCTCATGTCTCTCTTCTTTGTTCTTCTTCTTCTCCAGAACAGCGAAGGTGCTCCTCGTTGTACTCAACATGATCGCCCCCCACCAGAGAAATGCACGTATGGCACCGTTCTGGATTGGTGCAGGAATGAAGTGTGCGCTAAGGGACCCGGAGAAACTTGCGGAGGTCACTTCTGGGAACAGGGCAAGTGCGGCGAGGGTACCTTCTGTTCTTGCGGCACCTGCACAGGCTGCTCTGTGATCACAAGGCGATGCTTCCGCTCGGCCCTGGTCTGCTAAGAGAAGAGACACACACCCGGAAAGATCACTGCTGGCAAGTTGAGTTAAACATTCACCCACGTTCTCGCCTCCGGATTGCTTCCTCCTTCAACTTCTTCTGTATCTTCTAGATGAATTTACTCACTGAAAGGGAATGAATGTTAGCAAAGAATACAGTCATTCCCCATGGCGTCCATCGCCATCATCAACACTTAAACCTCTGGATTTCTTCCCACTTCATCTTCTTCCGCTTATTCAAGAGGAATTTACTCACTGAAAAGGGGTTGGAAGTTTCTGCCTTGTTTTGACCCCTTTGTGTGCGTCGACGTCATCAGCATTCTTCACCTTATTTGACCGCCAGAATCATCCAATTCCAGAGCTGACCTCCACAATGGCGTTTCCTAGGTATGGCGAAGATGAGGCAAATTGTTATCATTCATTTCTCAGAGCCAGAAAGTATGCCAAGAAAAATAGGCTATCCAGTGGCAGCCGAAAGTAGCAGTAATTAACTCCTGGTTGGGTGGCTAATGAACAGACTTCATGAAACAGCATGTTTAACATCGAGAGATTGTCAGCCTTATCAGCGGCTGAATTAGACCCAACCAGATTAGCAGAAGAGATTGGAAACTAGCACTATTCCAATAAAGAAACGCAGTCAAAGAGTTTAAGAGAAGCCAATGATTACATACCAACTGGTGATCGAACTCCACCCAAAGGACAGAGAGCCTAAAAAGTCTAATATTATATCCAACCACAAGGAGCAGTCACGGTCTAAGAAGTCAATAATTGGATCCAAACACAAGGTGCTGTCACATTCAACGAAGCTGATTGTGTGTCAACTGCCGAGTCAAGTCTGAGAGATTCCAACGCTGGTCTAGAGTCAACCAGGCGCCCACGTTTTCGTTTGAGGCACCTGCAGATCCTGCAGTCATGACCAATGCACTTGGTAGCTTTAAGAAGAGGATCCTCCCACTATGTTACCCATTCTCATAGAAAGTTAAGTCCTCTTAATATAATATTGCCTTATGCATATATGCGCTTGTGATATATATAAGTACAAATATTATTAGGTATTAAGAGAAACTTGATGAGGTCGTCTGAGCTACTCTGGTGGAACCTGATTTTCAGTCAATGCAATCTTATTGACATTGTCTTAATCTCTCTCTCTCTCTCTCTCTCA

>CL3977.Contig2_NPF-I_90aa
TGCGGGACACCCACCACTACCGACAGAGGCGATCCTCCTTCTCCTCCCGTCTGTCCTCCCATCACCACCCTCCCGTTCACGCACCCAGGGCACATAGCACCCGTCGCCAGTCCGCTTTTTTTAAAACCCGAAGAAGCCAGCCATGTACCAACGTGTAGGCCAAGTGTGGGCGGCTATTTTGGTGGGCGTGGTCGTCGTCAGCGTCATGCAGATGGGCGGAGTTGAGGGCAAACCCGACCCAACGCAGCTGGCGGCCATGGCTGATGCCCTCAAGTACCTGCAGGAGCTCGACAAATATTACTCCCAGGTGTCACGACCCAGATTCGGAAAACGCAGCGAGTATGCCGTTCCTCCTGGTGATGTTCTGATGGAAGCCAGCGAGAGACTCATGGAGACTTTGGCACGCAGGAGGTGAATTCCCATACATCACCACTACTCTGTGAAGTCGCTACGACGCCTCCGCAAATTTTCATCCAATCAGCTACCGCCAAAGATGGCTTAGAGCCAATCATCATCCGAGCTGCCCACTTATCTTCTTCAGCCAATCTGCGTCTTTGTTTACATTTTACATTTTTTTCTTCTGGCTAATTTCTCTCTCTCTCTCTCTCTCT

>CL3977.Contig1_ NPF-II_127aa
TGCGGGACACCCACCACTACCGACAGAGGCGATCCTCCTTCTCCTCCCGTCTGTCCTCCCATCACCACCCTCCCGTTCACGCACCCAGGGCACATAGCACCCGTCGCCAGTCCGCTTTTTTTAAAACCCGAAGAAGCCAGCCATGTACCAACGTGTAGGCCAAGTGTGGGCGGCTATTTTGGTGGGCGTGGTCGTCGTCAGCGTCATGCAGATGGGCGGAGTTGAGGGCAAACCCGACCCAACGCAGCTGGCGGCCATGGCTGATGCCCTCAAGTACCTGCAGGAGCTCGACAAATATTACTCCCAGGTGTCACGACCCAGCCCCCGTTCGGCGCCAGGCCCGGCCTCGCAGATTCAGGCTTTGGAAAAGACTTTAAAGTTCCTACAACTACAAGAGCTCGGCAAATTGTACTCACTTAGGGCTCGGCCGCGATTCGGAAAACGCAGCGAGTATGCCGTTCCTCCTGGTGATGTTCTGATGGAAGCCAGCGAGAGACTCATGGAGACTTTGGCACGCAGGAGGTGAATTCCCATACATCACCACTACTCTGTGAAGTCGCTACGACGCCTCCGCAAATTTTCATCCAATCAGCTACCGCCAAAGATGGCTTAGAGCCAATCATCATCCGAGCTGCCCACTTATCTTCTTCAGCCAATCTGCGTCTTTGTTTACATTTTACATTTTTTTCTTCTGGCTAATTTCTCTCTCTCTCTCTCTCTCT

>Unigene5859_NPF-III_104aa
CCGCGATACAAGGCGCAACAACACCACATCAAGGCAAATGCGGAATTACGCCCTGACGTCAGCAGCAGTGGTGGTGGCCGTCCTCCTGGTCTCGACGGCGTCCTCGGCGAGAACGGGCAACGCCGCCGAGACCCTGCAGGCCATGCGCGAGGCCGACCTCGCAGGAATCCTGGGCTCCGCCGAGGTACCCTACCCGTCTCGGCCTAATATCTTCAAGTCACCCGTTGAGCTCAGGCAGTACTTGGATGCGCTTAACGCTTATTATGCCATCGCTGGACGGCCCAGGTTCGGTAAGCGCGGCGGCGCCATGCCCCAGCGGTCATCCTCACACGACGACCTCCTCGACTACTGACGAAGGAATCTCAAATCATCGTCCCGTTTCTTTGTAATAATACCCAGTGTTGTCTCTCCGTAACTCATATCATAATAACCAGAACCCCTATTTGTCTCGCCTTTGCAACATTTTAAGAAGGATGAAAACACAGGACAGATGAATAACGATGAATACTATCTCGCCCAAAGCGACGGCTGAGGCGCAGGGATACGCCGGGTGATGACGTACCTTGTAAACAAATGAAGAACTTCTTGCGTGGTAATGTAAGTCAGTCTGTTTAGTAACTGATATGGCGGCTAACATCCATAAATACATAAATTGCGAAAAAGAGTAACGAAACAATTAAAGGAGAGAGAGAGAGAGAGAG

>Unigene31055_Short NPF_170aa
CTCGCCACGACCCCGGAAGCTTGTTCCGCTCCCTCGCGCCAAAATAAATTCCCGCCAAAAACCTTCGCAGGCTGACACGTGCGAATTGGGCGAAGATCATTACTATTTTTTTTTTACTTGAGAAATAAGGCTTTCTTTTCAAACAAGGGTACGGAATAATTATCATTATTTTTTCTTAAAAGGTCAAAGATTTCCCTTTTCGTTTTGAACTTGAAATTAAACTAAAAAACTTGGGTTCAGAAAAGCGACCAAAAAAAAAAGCGGAACTTTTATTCGAACAGCGACAACTTTTTGTTCCCCAAAGTTTCCACGACAAGAAGAGTCCGAGGCTATGGGCGTGGGCGTTCTCAAATGGTGCACGGCGGGGGTATTCTGCTGCCTCATCTTAGCCCAGGTGGCATCCACGGTGCCAACTCCACCTGACTACGATGCTGCCCTCAGCGACATGTACGACCTGCTGTCCCACGGCGTGGAGAGGCGCGGGGGCGGAGGTGGACCGCCGTCCATGCGACTGAGATTCGGCAAGAGAGGCGGAGGAAGCATTAGGTCCTGGCAGCAGGTGTCCCAGAGGTCTGAACCTTCGCTCAGACTCCGCTACGGCAAGAGAACCGTCGACGAGGCTGAACCCCTCCTCGATCACGACTTGGTCCGAAAAGACCGCACCCCGGCCCTCAGACTGCGATTTGGGAAGAGAACCTCTTCTGATTACTTACAGGACGACGCCTACGACGCAGCAGATTTCATCCGCCAAGACCGGGCTCCCGCCCTCAGACTCCGCTTTGGCAAAAGAGACGTCTCATACGGACAGGACGAAGAAGCATCAACCGGCAGCCACGAGCAGTAGAGATAGGCCTAGCAAAAAAAAAAAAAATAAAATAAAAAAAAAAAAAAAAAACAAAACCCCAAAA

>Unigene24637_Ork_84aa
GCCGGAGACACCACTCAGTAGGTACCTCCGCGCTGCTCCTTCTTCTCACCTCTTGCTGTTGTTACATCTGGTGCCCGTTCGGCAAAGTCTCCGACGCCATGACACTCCAAGCCTTGACCGTTCTCCTTCTGACGTGTGCCATTTTCGCCGTTGCTTACGCTGGGCCAGTCAAGACCACAGCAAACAGGGCGGCAGCAACCCAGCAAGATCCAGGATACACAGATAACGCACCTGTAAAGCGATTCGACTCATTCACAACCGGTTTCGGTCACAGCAAACGTAATTTCGACGAGATCGACAGGTCTGGCTTTGGATTCGCCAAGAGAAACTTCGACGAAATCGACCGATCT

>Unigene27962_Oxt/Vst_146aa
CCCGTAACCGCGAGGCAAGCTCATCTCTTTCCCCCCCTTCTTCTTCTTCTCCCAAGATTCTGTTACGACACCAGCACACCCACGCAGCAGGCATGCAGTTGAGTGTAGTGCTCGTGGTGATTTCTATCATAATCGGCTACAGCGACGCCTGTTTCATCACCAACTGCCCTCCAGGGGGTAAAAGGTCAATGCCCTCGTCCCACATCGGCCATACACGCACTTGCACCTCCTGCGGCCCAGGACTCCAGGGCCGATGCCTAGGACCTGAGATCTGTTGCGGCGAGACCATCGGCTGCTTCCTAGGCACCAGGGAATCCCAGATCTGTCGGACAGAGAACCTCATCCCAGTCACTTGTAACAACTCCGACCTCAAGCCCTGCGGCGTTTCCAGATCCGGCCACTGCTCTGCCGTCGGTCTGTGCTGCACTGAAGCCAAGTGTGAGTTCGACATCAACTGCATTTCCGAAGGGTCCCAGATAGGCAGGCGGCTACCATTCAGTTCACCTGACTCCGAAGATCAGTGGAACCTGTGATTGCCCACACAGCAGCCCGCTTTGTTTCATCAGTAGGGCCTCGTCATCATTTTCGTCACAATTTTAGGTTGCGTGGCTTGATGTAAACATGCTACTCTGCATAGTGGGTGCTAGGGTGGGTGGGCGGC

> CL455.Contig1_PDH-A-1_78aa
TCCATCATTCGATCTTCACTGGTCTTCTTGATCACTTTCTTCGTCCATCCTCCTCAACAAAATGCAGGCAAAATTCATCGTTGCCATCGTGGCATTGGCAGTTCTTTTTTGCTACGCAGTGGCCCAGGAAGATTTCCCAACTACGGAAAGAAAGGTCGTGGCAGACCTTGCAGCCCAAATCCTGCGTGTGGCCCACGGACCCTGGAGTGCAGCAGAGGCCCACAAGAGGAATTCAGGAATGATCAACTCCATTCTCGGTATTCCCAGAGTCATGGCTGAAGCAGGAAAGAAATAAGACGACGAACTGTTTACATTCTAGGGCACGATGTACTGTAATGGACCATCATACAAATTTGCTGCATATACTTCTTCTCACTGTACCTTGAGAGAAACCGGGGCATCAAAAGCGACCTGCGTAATTCATTCTGTAACCACTCCCTGAAAATTTCTCCAGTCAGTTGCCAACAAAAATCATTGACTTCATTTATGCTACAGCCATTTACGCTACAGTTCAGCAACAGACAGTTATGAATTGGTGACTGTCTTAACAAATCCTTATTACAGGAGAGAATGTTTTAGAAGCTTCAGATCTGTGAAGTTTGCGTACAATTCAAGAAATAAATATGGCAGCTGA

>CL455.Contig2_PDH-A-2_79aa
CTTCGTTCGTCTTCTTGATCACCCACTCATTCCATCTTCCTCAAAAATGCAGTCAAAATTCGTCGCTGCCCTCGTGGCCATGGTGGTTGTCATTCTTTCCTGCTATGCAACGGCTCAGGAAGATCTCATGACAACAGAGAGACAGGTCGTAGCAGAACTTGCTGCTCAAATCCTGCGTGTGGCCCACGGACCCTGGAGTGCAGCAGAGGCCCACAAGAGGAATTCAGGAATGATCAACTCCATTCTCGGTATTCCCAGAGTCATGGCTGAAGCAGGAAAGAAATAAGACGACGAACTGTTTACATTCTAGGACACGATGTACTGTAATGGACCATCATACAAATTTGCTGCATATACTTCTTCTCACTGTACCTTGAGAGAAACCGGGGCATCAAAAGCGACCTGCGTAATTCATTCTGTAACCACTCCCTGAAAATTTCTCCAGTCAGTTGCCAACAAAAATCATTGACTTCATTTATGCTACAGCCATTTACGCTACAGTTCAGCAACAGACAGTTATGAATTGGTGACTGTCTTAACAAATCCTTATTACAGGAGAGAATGTTTTAGAAGCTTCAGATCTGTGAAGTTTGCGTACAATTCAAGAAATAAATATGGCAGCTGA

>Unigene31882_PDH-A-3_80aa
CATCGCTCTTCTTGAACACTCTTCCATTCCCGTAGCACCTGAAAAATGCAGGCAAAATTCGTCGTTGTCCTTGTGGCATTGGTAGTTGTCGTTCTCTCTTGCTATACAGCGTCTGCCCAGGAAGATCTCGCGGCAACAGAGAGACAGATCGTGGCAGAACTTGCAGCCCAAATCCTGCGTGTGGCCCACGGACCCTGGAGTGCAGCAGAGGCCCACAAGAGGAACTCAGGAATGATCAATTCTCTTCTGGGGATTCCCATGGTCATGGCTGAAGCAGGCAAGAAATAAGTTCACGAAACGTTATCCAGGTCACGGCATACTGTAATGGAACTACGCACGAATTTGTTGTTTATACTT

>Unigene31731_PDH-A-4_79aa
CTTCGTTCGTCTTCTTGATCACCCACTCATTCCATCTTCCTCAAAAATGCAGTCAAAATTCGTCGCTGCCCTCGTGGCCATGGTGGTTGTCATTCTTTCCTGCTATGCAACGGCTCAGGAAGATCTCATGACAACAGAGAGACAGGTCGTAGCAGAACTTGCTGCTCAAATCCTGCGTGTGGCCCACGGACCCTGGAGTGCAGCAGAGGCCCACAAGAGGAACTCAGGAATGATCAATTCTCTTCTGGGGATTCCCATGGTCATGGCTGAAGCAGGCAAGAAATAAGTTCACGAAATGTTATCCAGGACGCGGCATACTGTAATGGAACTACGCACGAATTTGTTGTTTATACTT

>CL972.Contig2_PDH-A-5_77aa
TCCATCATTCGATCTTCACTGGTCTTCTTGATCACTTTCTTCGTCCATCCTCCTCAACAAAATGCAGGCAAAATTCATCGTTGCCATCGTGGCATTGGCAGTTCTTTTTTGCTACGCAGTGGCCCAGGAAGATTTCCCAACTACGGAAAGAAAGGTCGTGGCAGACCTTGCAGCCCAAATCCTGCGTGTGGCCCACGGACCCTGGAGTGCAGCAGAGGCCCACAAGAGGAACTCAGGAATGATCAATTCTCTTCTGGGGATTCCCATGGTCATGGCTGAAGCAGGCAAGAAATAAGTTCACGAAATGTTATCCAGGACACGGCATACTGTAATGGAACTACGCACGAATTTGTTGTTTATACTTCCTCTTCTAGTGAACCCTGAGAGATATCAAGACAGCAAAAATTGCCCTCAAAATTCATTCTGTTGCTACTCCCTGGAAATGAACGTCTTCAGTTGCTGAAGAAACTAGTTTGTCTTCCATAAACACCGCATTTCAGCAATGTACAGTCCTGCAGGGACGGTGGTCTAACAATACCTAACTGACAGAACGAAAACACCACGTACCTTCAGATTTATAAGATTTGTCTGAATACAGGAAATAAACAGGGG

>Unigene18240_PDH-B_80aa
GTCCCAGACACCGCTCCGCACCTGACTCGTCCGCATCCCGCCCGCTCCCTTCTACAAAGATGCAAACCGGTTTCATCGCAGCTCTGGTGGTGTTGGTGGCTGTCAGCACCATGGTGACATCTGCACAGGAGGAGCTGAAATACCCTGAACGCCAGGTCGTAGCAGAGCTGGCTGCCCAGATCCTGAGGATAGCCCGAGGACCCTGGGGCACCGTGGCCGCCGGCACCCACAAGCGCAACTCCGAACTCATCAACTCCCTCTTGGGACTCCCCAAAGTCATGACCGACGCCGGACGAAGATAGATTCGCAAATCTTGAAAATGACGCCACTGTCCCCGTTTAGTTTATAGGATGAGACTTGCCTGTGACGAGCCTCTCTCTCTCCCATCGTAAGGGCGGACCATCAACACCGGAATAAATGTTGCAAAGCGAAC

>Unigene27847_RPCH_97aa
CGGCCTCTACACTTGGGTGTCGAAGGCTCGAGTTGCGCAGGTATAAGCGGGTATAAGTAGGCGGCCAGGGCTCCAATCGGCCACACACTCCCTTGCAGCAACAGGTGAGCCAGAGGTAGAAGAGGAGAAACCAGCAAGGCAGCTCCGCCAGAGACGACGCACACAGCCATCAACTGCTCACCAGCGAACAACTAGGCGCCACACATCCACCAGCTTTCTTTTCTCCCTTCCAAACACATCCAAGACCCTCGCAAAAATGGTTCGCAGTGGAGTTTCCCTGGTCCTGGCTGTCCTCGTTCTGGTATCCTGCGTCTCCGCCCAGCTCAACTTCTCCCCAGGATGGGGCAAGAGGGCAGCAGCGGCCGGAGTCGGTACCGGGAGCGAAGCCCAGCTCCACTCTGCGTCAGGACTGGCGCTCCCTGGCTCTTCCGTCACCAGAGGGGACAACTGTGCTTCCATGCAGATCTCCACCGTCATGCACATCTACAGGCTCATCAAGAGGGAAGCGTCTCGGTTGGTCCAGTGCCAAGACGAAGAATACCTGGCCTAAGTCTCCAGTGGTCCATCTCTTCTTCACCGTGCATGTAACAACATGTCTAACATCCCTTTACAAAACAAAGTCCTGTGATTCAATCATTGCGTTAATGAACCATTTTTCGTGAGATATCTTTGTAGAACTGTGTCTGAGATCCAACTATACACTCACATATATAAATATAATCACGTCATTTGTTTCTCCTCACTTATATCAGTGTATTTACTCTAAGACTCACGTGTAGACAAAGCGTGGCCAATCGGAAGGATGATCATCAGGCCCACGCAACTAGTGCTTCCTCTGAACATTTTTCCCTTCTCTGTTGTTTCACCTTCAGTTTATTAAAGTCTTTCTTGTGGTCTTATCTCTATCGGCTGCACTTCTGCTTTTTCTCTATGTTTTCCGGTTCTTGACTTTTATCATCTCTCTCTGTATCATTTGAAATTAGTTTTACATTTCCCACAGTTCCATCTTCCCTTCTTTGACATCATCACATTCCTTTTCTCTGTGACTTATTTTTCGTGTTCTGCCTCTTGACAAGAAGTCTTCGCAGCCTCCTTTGCTCCGCTTCATTTCCTCACAGAATTTTGTACGAGATTGTCTGCAGAACTACACCTACTTGCGTGGTCCCTGTCTACAAGTATACTTCATTCACATGTTTCTCAATGTTCCTTTCTGAAACCTGAGGGCTGGAAGTTATCGATGACAAATGTTGCAGTTGAATATAAGATTTCATGTGGCCAA

>Unigene12093_SIFamide_77aa
CACCACTGACTTCTCCCAGGGTTCACGTCAGAGTCAACCACACGGACACCCCGTTACATATCACCTTCTCAAGAAGAAGTTCGTACCAACAACTCAGAATGTCCGTACAGACCCGACTCGTAGTGGCCGTTATGGTGGTCCTCGTCGTCCTGGCTGTTTTCACCGACCACGCCAGCGCCGGATACAGGAAGCCTCCCTTCAACGGATCCATCTTCGGAAAGCGATCCGGCGGCGACCCTGCATACGAATCCGGCAAGACTCTCGCCTCTATCTGCCAGGTGGCCGTTGAAGCTTGCTCTGCTTGGTTCCCCGGACCCGAGAAGAAGTGAACTCCATAATGGAGGAGCTGGGTCATCCCTTACAGGGGTCACTCGAGAATTAAGAGAACTGCGTTTCTTTCCTCCATCTCTCTGACATCATAGGTAGAATAAATGGCTACTCCCACCTGGGATAAAAATAGAAAACTTCCCAATTACCCTTTACCTGGCTGTTGCTGCTGCTATTACCTTTGGCCCGTCTACGCCACGGAATGTCCCAGAAGCGTTCCGTGGCACAGAGGATTTTCTGTATAGATTCGGCGAAACAAAAGCGACTCGACCCTCTTTTGAATAGATTCTGAAAAGGTGAAAGCCTCTTAAAGTGATTTAATCCTGTTCTGGTCTTTCTTCTCGTACGTCTATTGGTTTCCTAAATCGGGGTTACGGTATTGTTCACGTATGTCACCTCCAGAGCAACTATTTCTTCCTGTAGACACGTATATCCCCAATCAGATGCAAATATATTATTTTTAAACCGCAAATCATACCATGTGTAGTGATTCACGATTCTTCTCCTTCTTCCTCTGTTTACGTGAAGACGTCAGGGAAAGCGAAGCTAACCTCTTTATTCCTTTACTGCCTATCTTGTCAGAGACACAGAAAATTGTATCTGTCGTGAGATGTGTTCCATTTAAGATTATTATTATTATTATTATCATAATTATCATTATTATTATTATTATTAT

>Unigene2675_SFK_126aa
GACATCCCACACCACGTAACAGCTAATACGAAGGGATCGTAATGCAGTCTGTGACACGACCCTCCTCAGCGTCATGGTCCTTCGCAGCTTTGGTTGCGTTGGTGGCAGCTGTCCTCTTGTCTGGGAGTGCGGATGCAGCCCCTTCAAAACCGTCGCTTGCCCTGGCCAGAAGGCTGGCGCCTGCCATCAGACAAAAGCTCGAGGAAAGCCACATGTCCCCAGCATTGATGGAGGAAATAGTAACTGATTTCGAGGATCCAGAGCTGATGGATTTCTACGACGCGGAAAAGCGACAGTTCGACGAGTACGGCCACATGAGGTTCGGCAAGAGAGGCGGCGGCGCCGAATACGACGACTACGGACACCTCCGCTTCGGCCGGAGCCTCGGCCGCGACAGACGCACGGCGAAGCGCCACTTCTGAAGTCGCTCTCGTTTTCGCGAGGCGAAGTCAGCGAAATCGTTCACTTTTTCCCCTTCTCGCTCCCCTCGAGAATGAAGCAGTTGTTTATTATTGTAAGACATCCAACTGAGCGTTCCTAGTTTCTTCTGCCTTACGAATTCTCAAATGCTCTGTGATTCTTTTCAGTTCGTTGGTTCTCAGAACATTGTATTTATCCTCTGAACACCTTTTAAGAAAAGGGTAATTTCTGACTAAAGTCATCTGCAGATATATATATTATACTGTGTATAAACGTCTTCTTTTGTGGC

>CL2117.Contig1_TK_210aa
CAGACACGTCGTGGTTGGCCTCGGAGAAGGTAGTGCTCGACGATGATGAGGGCAGGAATATGTATGGTGTTGATGGGCGTGATGCTGCTGGGAGTCGTAGCCAGCGTGACGGACGCCCAGGAACCCGCAGAGAGAGAGCGAAGGGCGCCTTCCGGATTCCTAGGGATGCGGGGCAAGAAGAACGACTACATGCTACAGGAGGACGACTACCCAATGAACGATCCCATCCTCGCCCGGATCGAGGCTGCTAAGAGTCTCCCCATCAGAGGCAAGAAGGCGCCCTCCGGTTTCCTGGGCATGAGAGGCAAAAAGAGCGACGAGGAGGTCTACGGAAACAACTTCGCCGACTACGAACTCGAAGCCCTCCTGAAGCGAGCTCCCTCCGGGTTCTTGGGCATGCGCGGAAAGAAGGCACCCTCAGGATTCTTGGGCATGCGAGGCAAGAAGGCTCCCTCCGGATTCCTTGGCATGAGGGGCAAGAAATACGACGACGAAGAAGTTGATGCTCTCATTGAGGTCCTCTCCGCGATGGCAGCCGAAGGACAACAGCAAAAGCGAGCCCCTTCCGGATTCCTCGGGATGCGAGGCAAAAAGTCCGTCTACGACGACCAGACCGACGATGAGCTCAGCATGGATAAAAGAGCACCATCGGGGTTCCTCGGAATGAGGGGCTGAGGTGGAGGACGTCTCCAGACCTCCCTCTCCGAAGAGAAACGAGGAGGACAAACTCTTAAAAAAACCAAAAAAAGCCAAAAGTCCCCATGTCCATAAATCATACTTAGTTTTGACCGTTTGAAGAGCGTAGATGATACCATTACTCCCCCAGCCAGATCAACACCCCATCTCTTTGCCTCTCTCTTTCTGTCTCTGTCTCTGTCCCTCCCTGTCTCTCCATCACGACGTTTAGTCTTCTAGTTCGTAAAAAAAAAGAATAAATTTTGTGTAATGCTGTGAGAAGTTTACTGTATATTGGAGAAAATACCAGCAATAGGCCTTGGAATTTGTATTGAGGTAGCTTTTCCTTCTCGTACTTCCTCTGCTCTTCCTATAAATAGGTTTGTTCTGTTGTTTAACCGTGACAATTTTTATGAGTCTAGTGTTTCTTTATTGCGTGTGACATTAATTTACCTCTGTCAACACTCGTGTTTTCAATTATGTCCTTAGAAATATCTCTCAGTACATTCTAATGGGTTATAACTTATTTCATCTAAATATTTTATGGAAAGGACCACATATACATATCAGTCTAACGGCAGCGTTAGATTTCGGACTTAGGGAACATTACATAATCAAATGCCATTGCCTTCTCTGAGCGTCTTTCTAGAAGTGTTGGAAAGATGTGGATTATTTTGTCTGTGAACTTTATTTCCCTGTTTTATGACGAAAACAAATTTAGAGAAAATCAGCAGTACAACGATAGCTCGTTTTCGCACTCCGACCCTTGTGGCTTGAATCTGTTTCTCATCTAATTTTTTATTGATTTTATTACATTCGTCCTTTCTGTGCCTCTCTTTATTTAGGCTCTCCCCTCAGGTTCGAATAGCACGTGTGTTTGTGATAAACATCTTGCTCCCTTGCTTTACAAAACTGGTGTTTCAGGCTGGGAAATACTCTTGATTTTCGTTATTTCATTTTAAAGTTAGCGAGTGTGTTCGGCCAGAGAAGTCCACGAACCAAATTTGGTAACGGTTCGAGTATTTTCCACCGCATACTTCCCGTCTTGTAGGACGCTCATCTGCTCTGTCTCACTTGAAAGAAGACGGAGGAGAAATTCTGTCACTGGACAGCTGTTTGGAGCTCTGTTGTAGCCTCTGAAATAGACCGAGTATCATTATCCGTACCTAACGTTCTCTGTCCGAACATACGAGCCTAGACCAAGTTTTGCAGATCTCTCCATTCTTCTTCTTTTCCTTCTTCCTCGTCTTTTTCCACTTGCATTCGCTCACCCCCTTTTGGTATCACACAAGTTGCCGTACCCTTATTCTTGTAACAACATAGAGTTGTGTAATCATATTGTATAAATCATAGAAGAGAAAAATATATTGTGCAAAACTTTTCGTGTGAGTTCTCTAAGCATAGAATTCTTAGCTTCGTCCAACAAATTTTTATGTAGGAACATTCCAAATCCTTTTGGCTCTTTGTACCTGTAGTCTGAGACGAAGACGGCTCCCTCCTTATCGGATTTTATTTGAAATATGAAAAGAATAGTAGTTTTATCATTATTTCTTTGTTAAATATGATTTGGAGTTGATGGTAGACACTACATGATTTAGTAATCCACGTCTGATTTTTCTTTTTTTTTTTTTGGCGGTTTTCTCGAAAGCTTTTTACCATCACTTTCACCTCTTCCTTCGAGATTCCCTGTATACTTGATACACAGAAGCTACCATCGGTTCTCACATCTGTCAAACAGCCTGTTGCGAGTGATTTACATTTAAGAACCCAGCAGATTCATTGTTTTAAAAGAGTGATTGACAAACG

>Unigene22502_ACPR_244aa
GCTGCAAGGTCTACAAGTTCCTGTCGGCCTTCGGCTTCTACATGTCGTCCATGGTGCTCGTCTGCATTTCCTTGGACCGCTACTTCGCCGTCCTCCACCCGCTCAAGGTCAACGACGCCCAGAGGCGCGGCAAAATCATGCTCTTCTTCGCCTGGGCCATCTCCTCCGTCATCTCTCTTCCCCAGACGGTGATCTTCAACGTGCAGCTGCACCCGTCGATCCCGGACTTCTACCAGTGCGTCACCTTCGGCTTCTTCGACAGCAACAACGGAGGGGAGATGATGTACACCGTCTTCTGCATCTCCTTCCTCTACTTTATCCCGCTGACCATCATCATCATCGCCTATACCCGCATCATCCTCGAGATCACGAGGAAAAGTCGCGACACTCAACCAGAGGACTATTCCAGAGAGGAGAGGTACCACGGCCGCCTGCACCTCCGTCGAAGCAATATGTCGAACATCGAAAGGGCAAGGACGAGAACGCTGAGGATGACCTTCATCATCGTCATGGCCTTCATTTGGTGCTGGACGCCGTATGCCCTGGGCACTCTGTGGAACTTCATAGACCCAGAGACCTTCCACAGCATGAACCAGCAGGTGCAGGACATCTTGTTCATCATTGCCGTCAGCAACTCAGTCGTGAACCCGATCATATACGGACGGTACTCCATCAGCTGCTGCAGGGGCCTCTGGTACAAGGCAGGCGACTTCTGCTGCTGCTGCTGCTGCTTCTG

>Unigene40742_NPR/ASTCR_67aa
TTCAAGAAGAGCTTCATGAAGGCTTGTACCTGTGCTGGCAAGAGGGAGGTGAACCAAGCCTTGCGTCCGGAGAACTCGATGTTCCCGCTCCGCCAGCGGGGACCTTCTTCTAGAATAAGAACCCACATCAGGGACAGGGAATCCAATGAGGGCACCACATCTCAAGGAGGTATGAGCAAAGAGCCATCCACCGCTATGACGAC

>Unigene7173_ASTAR_453aa
GAAGGAGGAGGAGGAGGAGGAGGGGAAGGGGGAGTGGAGGGCGTGGAGGAAGGCATCAACTCTTTTCTCTCCTTCCTTCCGAATTACATCCTTTGCAACGAAACGAATTACACGAAGCTTCCCCTCTGCAACAACCAGACTGGAGACGAGGAACCTGTTTTCGAGTACGCCGTCATAGTGGCCATCGTGGTTCCTATTATCTTCGGCATCATCGTCCTGGTTGGGTTTTTCGGCAACACTCTCGTCGTCATTGTGATCGTGGTCAACAAACAGATGAGGTCCACTACGAATTATTTAATTTTTAGCCTGGCCGTGGCGGACCTGCTCTTCATAGTCTTCTGCGTGCCGTTCACAGCATCAGACTACATCCTCCCTTCGTGGCCCTTCGGCGGCATCTGGTGCCAGACGGTGCAGTACCTGACGTACGTGACGGCCTACGCCTCCGTCTACACGCTCCTGCTGCTGTCCCTGGACAGGTTCCTGGCGGTGGTGCATCCCATAGCCGCCCTCACAATACGGACGGAGCGGAACGCGCTGTACGCCATCGCTACCATCTGGATTCTCATCTTGACTTCCTGCATACCACTCTACCTGTGTCACGGAATTCAGAAGCAGAATTATGAAGATGAGGTGTACCTGAACTGCGCCTTCCTCGACCAGGAGTACAACCACATGGCCTTTCACATCGGCTTCATCACCACGATGTACTTCCTGCCCCTGACCGTCATAGTCGTGCTGTACCTGATGATACTCAATCGCCTGTGGTACGGCGTCGTGCCCGGGGGCAGCAGAAGCGCCGAGAGCGTCAGGGGCAAGAAGCGAGTCACCCGGATGGTCGTCATCGTCGTCGTTACCTTCATAGTGTGCTGGTTTCCTATTCAGCTCGTATTGTTGCTCAAGAGTCTCGGTTTGTACGAGATGACGACGGTCCGTATCATCACGCAGATAGGGGCTCAGGTGTTGGCCTACATAAACTCGTGTGTGAACCCAATTCTTTACGCTTTCCTCTCTGATCCATTCAGAAAAGCGTTCCGAAAGGTGATATCCTGCGGCCCTCAACGACGGACGATGCTCAACGGAAGGACAGACTTCGAGAAATCCATCGAGTCGCGCCCCCTCAACCCCAGGCCGAGTCCCCAGATGCTCCCCCTGACGAACATGGTCTCCTGCAGCCACCACCTCAGCCCTTCCTCCGCCAAGATGCAGAACAACACCACCACAACGACCACCACGACGACAAGCTTCACCAACGGCGCGGCCAGGGACGACCACCAGTCGAACAACCCGCGGTCCAGCGAGAACCTCCTGCTGGAGAGGGACGGGTCGCCCCCCTCCTCCCACCATCACCACCACCACCAC

> Unigene32017_DHR_115aa
GAACAACGCCACGCTCTACTGCTACTCCAACGGCACTTGGTCCAAAAAGTCTTCGTATAAGTTCTGTCTAAAGGCGCTGACCAACACTTCGGAGACGACGGAGTCGACCGTCAGCACGATCAGCACTATTTTCTACATCGGGAATTCGCTTAGCTTAATTGCTGTCACTCTCGCCTTGTGGATTTTCATTTCATTCCAGGACCTGAGATGTTTGAGAAATACAATCCACACGAACCTACTCTTCACATACCTCTTGCACAATCTCTTCTGGATTGTTTACGCTTCAGTACAAACTCTTGTGAATGAGAGCGTTGGATGCATGTTCTTCGTGGCGCTCAATTACTTCAC

>Unigene52696_CRFR_73aa
GGGAGAAAGGACGATGGTGCTGCGAGTATTCTTCCTGCAGTGTCTGGACGAGAAACCGAGACGCTGCAGGCGATAGCGGCGCCATCTCTTCCGCAGGTAGCTTTGCACCTCGGTGTTCAAGAAGCAATACAGGACGGAGACCAGGATGCCCTGAGACGTCTGCAGGAGGGCGTTGGTGACCATGTAGGCGCCTTCCAGCCTTCCTTTGTCCCGGGGGTTTA

>CL5246.Contig2_FMRF-R
GCCGCGAAGATGGGCGACGGTCTGAACGCCACGTTCAAACTCAACATGACGGCCGCAAGGGGGGTGTCCCAGAACGTTTTCTTCGACGACGAAAACGCGGCGGACCCGTTCCTCAACTCCACGGGGATCGACGCCAATGACAGCTCCGGCGAGTACGATCCCTGCATGCAGGTCCTGAGCGACGCGGAGGGAAGCAACCACTCTGCGGATGTGTTCCAGTTTGTGGTCTACGGGATATTGCTGACGACGGTGGGACTCCTAGGCCTGGCTGGGAACATCATCTCCATTACCATATTGTCCAGTACAAAAATGCGCTCCTCCATCAACTGCTGCCTGATCGGGCTGACGTCCTTCGACATGATCGTCACCTTCACGTCGATCCTGATGCTGGCGCTGCCGGAGATCAGCGAGTACACGGGCACCATGACCTGGTACACGAGGGGCTTGTTCCAGAAGTCGATGCCCTTCGTCTACCCTCTGGGGATGATCGCTCAGACGGGCTCCATCTACCTGACGGTGACCGTGACTGTAGAGAGGTACGTGGCCGTCTGCCTCCCCTTCAAGGCCAGGACGCTCTGCACGTACGGAAGGGCGAGGATCTACGTCGTGGCCGTTGCCTTGTTCTCCGTCGTGTACAACCTTCCGAGGTTCTGGGAGGTTACTTACAAGGTGTGTCACTTGGCGGACACGGGGGACGATCTCGTGATCGTCGTGGCGTCCGCCCTGAGAAGTAATCCGCACTACAAGGAAGTCTACATCATGTGGATGTATTTAGTCGTCATGTACCTGGTACCATTCCTCAGCCTCCTGATCTTCAATTCCTTCATCTACGGCAAGGTCCGAGCCGCCAACCTGGAAATCCAGCGCCTGAGCAGCCTGCAGAGGAACGAGATAGGCCTAGCCGTCATGCTACTCGTCGTCGTGTCCGTGTTCTTCGTGTGCAACGTCCTCGCCTTCGTCATCAACATCCTGGAGATCTCGGACATCATCATCGACGAGCTCATCATCACCAGCAACCTCCTCGTCACCATCAACTCCTCCGTCAACTTCATCATCTACTGCACCTTCGGGCAGAAGTTCCGCAAAGTCTTCCTGCGGATGTTCTGCTCTCGGCTGGCGCCACCTTCCTTAGTACGAAGTGGCACTAGTCACTATGGCGAGTCTTCTCGTAACGGCGGAGGGGGAGGAGGAGGAGGAGGGGGCACAGCCGTCATGGTGAGAAGAGTCCGAGCCAACACGCACCATAACCATATCAAGTCCCGGGCAGCCTCCACCACGTCCTCCAGCCCTCCTTCCTCCTCCTACTACATCACCTCGTCCTCGACCTCCTCCTCCTCCTCCACCAAGATCCCTCGCCCTCCGAGCAGGCTCCTCCACGTCCTGCGAAGGTCGCTCCGCGGACGATCAGCCACATCGACGCAGGCCATAGTCAGGACCTGCACCCCGGACTCAGCTCAGTCCTTGTTGTCCCACAGCACGCCCCCGGGGGGATCCCCGAAATCCCACGTCCACTTCCACGGGTCCGAGGTGATCAGCATAGCCGAC

>CL2060.Contig1_GnRHR-like-1_355aa
CGAAGATCCAAGTATCGCTAGTGAAGTGCTGGCAGTTTGCGGGGTAAGAAAAAAAAATGTCCGCGTTCACGTCTGTTCTGTGGGTATCGAGAATGGAGCGTTGGTCACTCGTGCTTGGGAAGGCGACCGCGCTGGTTACCCAGGGACGCAGTACCTGCTGCTAGTTGTCCCGTTTGTGACGCCACATCTCTTACTGTCAGCCACTTGAGTCGAAAGACACTGAGCTGCAGTTGTGATGATAAATACTGAAATTTTACTTCAATTTCAAATGGTTGGTTGTGAAAACCGTCTAGACTGGTTAACCGCTTGGGCAGTTATATACGAGTTTTGATGTTAATCACATTTGCGGGTGCAGGCCAAAAATTTATGGGTGAAAAAAGCCCTGGGAAATTCTAATGGACTTTTGGATAACGTAATTAAAGAAACTAACGATCTAGAAATGGATTACGAAACCACGTTACCAACAGAAACGTGCGACTACTTCTACGATGTGGAAGCCTCCCTCATGAACGCCTCTTGCTACCAACCAACACCTCAGTTCACGGAGGAGTCTGAGATCAAAGGCTTGGTCTTGGGAGTCATGGCAGCTCTCTCGTTCGTCGGCAACACAGCTACAGTCATAAGCATCATTATAGTCAAGCACAAGAAGCGCATGAAGTCATCCGTGTATATTCTCATCTGCCATTTGTCTGTGGCAGACCTCTTCGTGACTTTCGCTTGCATAACCACCGAGTCAGTCTGGACATTCACTGTCCAGTGGCTGGGAGGAAACTTCCTCTGCAAGTTTCTGAAATATCTGCAGCTGTTCAGTTTACACCTTTCGACGTTTATTCTCGTTCTGATCGGCTTGGACCGCTACTATGCTGTGAAGTATCCCATGAGAAGGTCTGACATACAGAAACGCATTGGATATGGCATCGCGTTTGTCTACTTCCTGAGTGGATTATTCAGCATACCTCAGCTGCTGGTGTTTCATGTTTTGAAAGGTCCTTTCCCAGAGGAGTTTTATCAGTGTGTGACTTACGGACTGTACACAGCAAAGTGGCAAGAGCAGTTGTACATGACTTTTGGTCTAGTGTGCATGTTCATTCTGCCTTTGGCAATACTCACCGTCACTTACGTCATGACATTCATCACTTTGAGAAAAAGTGAAAAGGTCTTCAAATGTGAGCGTACAACTTTGGGAAACACTTGTCCGGAATTTCACCGTCGACGGCTTCTGAGAAAAGCAAAGATGAAGGCACTGAAGATCTCTGTTATCATTGTCTTGGCATTCATTGTTTGCTGGACTCCATACTACACACTGATGATCATCTCCATGATTTTTAATGCTGATAACATAGTATTCAAGAAACTTCAGACCAGAATATTTTGTTTTGGGATGTCCAATAGTCTGGTTAACCCTATAATCTATGGGGCATTTCATCTTTGCAGTTGTAAACGAAAACAAGATTCAGTAAGAGTAGTCCAGCCAAGAAGAAGGAAACCGTCCACCCCAGAGAACTGACGAATAAGCTGGAATTCTGGCAAATCTTCGGCGAAGTAAGCTTCAACATTTGAACTGCTCAAGTTACTTTCAGTGATGTATGGCTGTTCACGGTCCTGAAAAAAGTAACAGAGGGCTTTAAAGACTGAAATATTCAATGTGAAATCATGGTAGACATGTATTCTAGGTTTTCCTATGAAATATAACTGGGCCAAAATATTGCATCGAGAGAGGATACAGTTTAGACCAATCCCTATATCCAAAGTAGCATAATCCAAGAAAAGGATTACATGTACTGTATAAACATTGAAATCAAAACTAGTGTTCCTACAGTGAAAGAGAGCAATAAAATCTGGAGCTATTGTTATTAAACTGTTTATTAAAGCTTCTGATTTCCCGAAGTGCCAATGCTGATAATGCTCATAGTTTTTCATATAATTGTTGAGTGTTATAAATGAT

>CL2060.Contig2_GnRHR-like-2_349aa
AAGAGCTTGAGTGGTGAACGGACCGAAATATTTTTACATTTATTTAAACGTCAATCGAGTTTTCGCTTGCAAACCGTCGGTCTGCATTGTCTACAATGAAGTTTCATTTTACAATTTTTTGTTTACGAAAAACAGCATCGAAGATCCAGGTATCGCTAGTGAAGTGCCGGCAGTTTGCGGGACACTGAGCTGCAGTTGTGATGATAAATACTGAAATTTTACTTCAATTTCAAATGGTTGGTTGTGAAAACCGTCTAGACTGGTTAACCGCTTGGGCAGTTATATACGAGTTTTGATGTTAATCACATTTGCGGGTGCAGGCCAAAAATTTATGGGTGAAAAAAGCCCTGGGAAATTCTAATGGACTTTTGGATAACGTAATTAAAGAAACTAACGATCTAGAAATGGATTACGAAACCACGTTACCAACAGAAACGTGCGACTACTTCTACGATGTGGAAGCCTCCCTCATGAACGCCTCTTGCTACCAACCAACACCTCAGTTCACGGAGGAGTCTGAGATCAAAGGCTTGGTCTTGGGAGTCATGGCAGCTCTCTCGTTCGTCGGCAACACAGCTACAGTCATAAGCATCATTATAGTCAAGCACAAGAAGCGCATGAAGTCATCCGTGTATATTCTCATCTGCCATTTGTCTGTGGCAGACCTCTTCGTGACTTTCGCTTGCATAACCACCGAGTCAGTCTGGACATTCACTGTCCAGTGGCTGGGAGGAAACTTCCTCTGCAAGTTTCTGAAATATCTGCAGCTGTTCAGTTTACACCTTTCGACGTTTATTCTCGTTCTGATCGGCTTGGACCGCTACTATGCTGTGAAGTATCCCATGAGAAGGTCTGACATACAGAAACGCATTGGATATGGCATCGCGTTTGTCTACTTCCTGAGTGGATTATTCAGCATACCTCAGCTGCTGGTGTTTCATGTTTTGAAAGGTCCTTTCCCAGAGGAGTTTTATCAGTGTGTGACTTACGGACTGTACACAGCAAAGTGGCAAGAGCAGTTGTACATGACTTTTGGTCTAGTGTGCATGTTCATTCTGCCTTTGGCAATACTCACCGTCACTTACGTCATGACATTCATCACTTTGAGAAAAAGTGAAAAGGTCTTCAAATGTGAGCGTACAACTTTGGGAAACACTTGTCCGGAATTTCACCGTCGACGGCTTCTGAGAAAAGCAAAGATGAAGGCACTGAAGATCTCTGTTATCATTGTCTTGGCATTCATTGTTTGCTGGACTCCATACTACACACTGATGATCATCTCCATGATTTTTAATGCTGATAACATAGTATTCAAGAAACTTCAGACCAGAATATTTTGTTTTGGGATGTCCAATAGTCTGGTTAACCCTATAATCTATGGGGCATTTCATCTTTGCAGTTGTAAACGAAAACAAGATTCAGTAAGAGTAGTCCAGCCAAGAAGGTACCACTGATGCCCTGAGTTCACTTTGTATAAAGCATCTGTTTTCAGAAGGAAACCGTCCACCCCAGAGAACTGACGAATAAGCTGGAATTCTGGCAAATCTTCGGCGAAGTAAGCTTCAACATTTGAACTGCTCAAGTTACTTTCAGTGATGTATGGCTGTTCACGGTCCTGAAAAAAGTAACAGAGGGCTTTAAAGACTGAAATATTCAATGTGAAATCATGGTAGACATGTATTCTAGGTTTTCCTATGAAATATAACTGGGCCAAAATATTGCATCGAGAGAGGATACAGTTTAGACCAATCCCTATATCCAAAGTAGCATAATCCAAGAAAAGGATTACATGTACTGTATAAACATTGAAATCAAAACTAGTGTTCCTACAGTGAAAGAGAGCAATAAAATCTGGAGCTATTGTTATTAAACTGTTTATTAAAGCTTCTGATTTCCCGAAGTGCCAATGCTGATAATGCTCATAGTTTTTCATATAATTGTTGAGTGTTATAAATGAT

>Unigene23659_LepR_133aa
ATCATAACAACAAACATGGCGGGTATCAAAGCACTAGTGAGCTTGGCATTTTCAGCTTCCATTGGACTAATGTTCCTGATTCTAGCTTGTGCATTGCCGGAATACAACAATTGGTGGCCCTTCTTCGTGCTCATCTTCTACATTTTGGCACCAATCCCAAGTCTTATGGCCCGAAGAATGTCTGAAGATTCCGGTGGAAGTAACCCCTGTAAAGAGCTGGCTTACTTTTTAACAGCTGGGTTGGTGGTGTCAGCATTTGGTCTTCCTATTGTTTTAGCTCGATCACCTTCGTCTGCACCAGTGATCCAGTGGGGTGCTTGTGCATTAGTGCTTGCTGGAAATGTCGTCACATTTCTAACCATCTGGGGTTTCTTTGTTATGGCTGACAGTGATGATGTGGAATATAGCATGTGGTGAAAGTAGTGATTGTGATTTGAGACTTGAAAAGATTTGTAGTTTATAAATGATCAAGAACTGACATCATGCCTCCTAAATGGATTGTTGTTGATTTGATTGATCTGAGTGTTAACTTGGACCAGACCTACTTAATCTTTTAGTGCATAGGTACTAGTACTATTTTCATGTCTTTATGTGGTCCAGGG

>Unigene41075_sNPFR_96aa
AGGATGAACAAGCGCGTCAAGGCCAAGCCCGGCTGCAAGAGCTCCAAGAAGGAGGAGGCGGACCGGGAGCGCAAGAGGCGCACGAACCGCATGCTCATCGCCATGGTGACCATCTTCGGCACGTCGTGGCTGCCCATGAACGTCGTCCACCTGGTGGGGGACTACAACGCCACGGCGGGCTCCTGGAGCTACTACAACCTCTGCTTCTTCATCACGCACGTCATCGCCATGTCCTCCACCTGCTACAACCCGTTCCTCTACGCCTGGCTCAACGACAACTTCCGCAAGGA

>Unigene58726_PDHR_82aa
CTGAGAAATGACAAACTTTTTTGCCTGGAAACGAACTTCTGCTCGAAAACAAAGGTTCTTCTGGTGGTGGTCTAAAGTGACCAGGAACACTGACCAAGGTGTAATCTAGCCAAGTTATGGCGAGCGTCATAGCAGTGCCAGAGGTCATGAGTATGGAAAGTGAGAGTGCGTCCTCTGCCGCCCAAGTGACGCCCGCGCCTTTCGAAGAGCCTCTGTCTCCAGAAGGGCAGAAGTGTCTGCAGGATCACTGGAATGACAAACCACTCAACGGTGTGTACTGCAATGCGTCCTGGGATACCTTATACTGCTGGCCACCAACGGAGGCAGGAGTGACCGCCAAGGAATCGTGTGCGAATGTGTTC

>Unigene40649_SFKR_98aa
TCATTGCGAATCTCCTATCATTGTATATTCCTCGTCAGGTCTATGCCGCCCTTGGAAGCATTGGGGTATCTTTAGTGCAGTTGCTGGCCTACATTTCCTCCTGCTGCAACCCCATCACGTACTGCTTCATGAATGCCAAGTTCCTGCAGAGTTTTAAGCAGACCTTCGGCTGTGCCCACAAGAGATCTAATTCATTTTACAGCAACAATGCACATAGTTTCAGAAGCGGGGTCAACTACAACCAGGTCCCTCTCCACGCTATGCTAGATAGAAATTCCAGAACTGGGAGGAGCAGCC

>Unigene27924_NKBR_189aa
CGACCAAGGGGAGAGCTATCTAGAATACGTACATACCGTCATTCTGATGGTGTTAACGTACATTCTACCCCTGTTGAGCATGGGTTTCACCTACGCAAGAATCGGCTGGACTCTCTGGGGGAGCCGTAGCATCGGGGAGCAGACTCCGAGGCAAGTGGAGAGTATTCGGTCGAAAAGGAAGGTGGTGAAAATGATGATTGTTGTAGTTACCATCTTCGGTGTGTGTTGGCTTCCTTATCACGCCTACTTCATACTCGCCAATTTGATGCCTGAGATTACGCATACAGCCTATATTCAAGAGACATATTTAGCTATATACTGGCTAGCCATGTCTAATTCCATGTACAACCCCATGATATACTGTTGGCTCAACAATAGGTTCCGTAACGGCTTCAAGAAGGTGTTTGCGAGGGTATGTACCTGTATACAGTACGACCAGGAACCAGTGGAAGTCACCCGAATCCACACCACCAGGTTCTCGTGTTCCGGCTCGCCAGAAACACACCACCGAGTATCATGTGATGCCCTGATGGAAGGAATTCTGTATTTGGACGATGAAGATTCCCTGT
